# Supplementary material for: 3-(2,4-Dichloro­phen­yl)-2-oxo-1-oxaspiro­[4.5]dec-3-en-4-yl 2-methyl­prop-2-enoate
Source: Acta Crystallogr Sect E Struct Rep Online. 2012 Apr 25;68(Pt 5):o1531. doi: 10.1107/S1600536812016340 (PMC3344633; doi:10.1107/S1600536812016340)
Supplement: Supplementary file 1 [file e-68-o1531-sup1.cif]

##############################################################################
#                                                                            #
# This CIF contains the data in a paper accepted for publication in          #
# Acta Crystallographica Section E. It conforms to the requirements of       #
# Notes for Authors for Acta Crystallographica Section E, and has been       #
# peer reviewed under the auspices of the IUCr Commission on Journals.       #
#                                                                            #
# Full details of the Crystallographic Information File format               #
# are given in the paper "The Crystallographic Information File (CIF):       #
# a New Standard Archive File for Crystallography" by S. R. Hall, F. H.      #
# Allen and I. D. Brown [Acta Cryst. (1991), A47, 655-685].                  #
#                                                                            #
# The current version of the core CIF dictionary is obtainable from          #
# ftp://ftp.iucr.org/pub/cif_core.dic.                                       #
#                                                                            #
# Software is freely available for graphical display of the structure(s)     #
# in this CIF. For information consult the CIF software page                 #
# http://www.iucr.org/resources/cif/software.                                #
#                                                                            #
# This file may be used for bona fide research purposes within the           #
# scientific community so long as proper attribution is given to the journal # 
# article from which it was obtained.                                        #
#                                                                            #
##############################################################################
data_I
_audit_creation_method     SHELXL-97
_chemical_name_systematic
;
3-(2,4-Dichlorophenyl)-2-oxo-1-oxaspiro[4.5]dec-3-en-4-yl 2-methylprop-2-enoate
;
_chemical_name_common     ?
_chemical_formula_moiety     'C19 H18 Cl2 O4'
_chemical_formula_sum     'C19 H18 Cl2 O4'
_chemical_formula_iupac     'C19 H18 Cl2 O4'
_chemical_formula_weight     381.23
_chemical_melting_point     ?
_symmetry_cell_setting     monoclinic
_symmetry_space_group_name_H-M     'P 21/n'
_symmetry_space_group_name_Hall     '-P 2yn'
loop_
    _symmetry_equiv_pos_as_xyz
    'x, y, z'
    '-x+1/2, y+1/2, -z+1/2'
    '-x, -y, -z'
    'x-1/2, -y-1/2, z-1/2'
_cell_length_a     10.7590(10)
_cell_length_b     11.8778(11)
_cell_length_c     15.0130(15)
_cell_angle_alpha     90.00
_cell_angle_beta     107.047(4)
_cell_angle_gamma     90.00
_cell_volume     1834.3(3)
_cell_formula_units_Z     4
_cell_measurement_reflns_used     6104
_cell_measurement_theta_min     1.4
_cell_measurement_theta_max     28.1
_cell_measurement_temperature     113(2)
_exptl_crystal_description     Prism
_exptl_crystal_colour     Colorless
_exptl_crystal_size_max     0.22
_exptl_crystal_size_mid     0.20
_exptl_crystal_size_min     0.14
_exptl_crystal_density_diffrn     1.381
_exptl_crystal_density_meas     ?
_exptl_crystal_density_method     'not measured'
_exptl_crystal_F_000     792
_exptl_absorpt_coefficient_mu     0.374
_exptl_absorpt_correction_type     multi-scan
_exptl_absorpt_process_details     '(Crystalclear; Rigaku, 2005)'
_exptl_absorpt_correction_T_min     0.9222
_exptl_absorpt_correction_T_max     0.9495
_exptl_special_details     ?
_diffrn_ambient_temperature     113(2)
_diffrn_radiation_type     MoK\a
_diffrn_radiation_wavelength     0.71073
_diffrn_radiation_source     'rotating anode'
_diffrn_radiation_monochromator     multilayer
_diffrn_measurement_device_type     'Rigaku Saturn CCD'
_diffrn_measurement_method     '\w and \f scans'
_diffrn_detector_area_resol_mean     14.63
_diffrn_reflns_number     17672
_diffrn_reflns_av_R_equivalents     0.0340
_diffrn_reflns_av_sigmaI/netI     0.0343
_diffrn_reflns_theta_min     2.07
_diffrn_reflns_theta_max     27.87
_diffrn_reflns_theta_full     27.87
_diffrn_measured_fraction_theta_max     1.000
_diffrn_measured_fraction_theta_full     1.000
_diffrn_reflns_limit_h_min     -13
_diffrn_reflns_limit_h_max     14
_diffrn_reflns_limit_k_min     -14
_diffrn_reflns_limit_k_max     15
_diffrn_reflns_limit_l_min     -19
_diffrn_reflns_limit_l_max     19
_diffrn_standards_number     0
_diffrn_standards_interval_count     0
_diffrn_standards_interval_time     0
_diffrn_standards_decay_%     0
_refine_special_details
;
Refinement of <i>F</i>^2^ against ALL reflections. The weighted <i>R</i>-factor
<i>wR</i> and goodness of fit <i>S</i> are based on <i>F</i>^2^, conventional
<i>R</i>-factors <i>R</i> are based on <i>F</i>, with <i>F</i> set to zero for
negative <i>F</i>^2^. The threshold expression of <i>F</i>^2^ >
\s(<i>F</i>^2^) is used only for calculating <i>R</i>-factors(gt) <i>etc</i>.
and is not relevant to the choice of reflections for refinement.
<i>R</i>-factors based on <i>F</i>^2^ are statistically about twice as large
as those based on <i>F</i>, and <i>R</i>- factors based on ALL data will be
even larger.
;
_reflns_number_total     4371
_reflns_number_gt     3362
_reflns_threshold_expression     'I>2\s(I)'
_refine_ls_structure_factor_coef     Fsqd
_refine_ls_matrix_type     full
_refine_ls_R_factor_all     0.0430
_refine_ls_R_factor_gt     0.0346
_refine_ls_wR_factor_gt     0.0881
_refine_ls_wR_factor_ref     0.0917
_refine_ls_goodness_of_fit_ref     1.027
_refine_ls_restrained_S_all     1.027
_refine_ls_number_reflns     4371
_refine_ls_number_parameters     227
_refine_ls_number_restraints     0
_refine_ls_hydrogen_treatment     constr
_refine_ls_weighting_scheme     calc
_refine_ls_weighting_details
         'calc w=1/[\s^2^(Fo^2^)+(0.0557P)^2^+0.0000P] where P=(Fo^2^+2Fc^2^)/3'
_atom_sites_solution_hydrogens     geom
_atom_sites_solution_primary     direct
_atom_sites_solution_secondary     difmap
_refine_ls_shift/su_max     0.002
_refine_ls_shift/su_mean     0.000
_refine_diff_density_max     0.549
_refine_diff_density_min     -0.358
_refine_ls_extinction_method     none
_refine_ls_extinction_coef     ?
loop_
    _atom_type_symbol
    _atom_type_description
    _atom_type_scat_dispersion_real
    _atom_type_scat_dispersion_imag
    _atom_type_scat_source
    'C' 'C' 0.0033 0.0016
                         'International Tables Vol C Tables 4.2.6.8 and 6.1.1.4'
    'H' 'H' 0.0000 0.0000
                         'International Tables Vol C Tables 4.2.6.8 and 6.1.1.4'
    'O' 'O' 0.0106 0.0060
                         'International Tables Vol C Tables 4.2.6.8 and 6.1.1.4'
    'Cl' 'Cl' 0.1484 0.1585
                         'International Tables Vol C Tables 4.2.6.8 and 6.1.1.4'
_computing_data_collection     'Crystalclear (Rigaku, 2005)'
_computing_cell_refinement     'CrystalClear (Rigaku, 2005)'
_computing_data_reduction     'CrystalClear (Rigaku, 2005)'
_computing_structure_solution     'SHELXS97 (Sheldrick, 2008)'
_computing_structure_refinement     'SHELXL97 (Sheldrick, 2008)'
_computing_molecular_graphics     'SHELXTL (Sheldrick, 2008)'
_computing_publication_material     'SHELXTL (Sheldrick, 2008)'
loop_
    _atom_site_type_symbol
    _atom_site_label
    _atom_site_fract_x
    _atom_site_fract_y
    _atom_site_fract_z
    _atom_site_U_iso_or_equiv
    _atom_site_adp_type
    _atom_site_calc_flag
    _atom_site_refinement_flags
    _atom_site_occupancy
    _atom_site_symmetry_multiplicity
    _atom_site_disorder_assembly
    _atom_site_disorder_group
    Cl Cl1 0.51046(3) 0.62323(3) 1.13695(2) 0.02998(11) Uani d . 1 1 . .
    Cl Cl2 0.37184(4) 0.19570(3) 1.04198(3) 0.03410(12) Uani d . 1 1 . .
    O O1 0.00843(9) 0.29580(7) 1.08091(6) 0.0212(2) Uani d . 1 1 . .
    O O2 -0.07870(8) 0.18353(7) 0.95872(6) 0.01666(19) Uani d . 1 1 . .
    O O3 0.10997(9) 0.21926(8) 0.80025(7) 0.0243(2) Uani d . 1 1 . .
    O O4 0.10974(10) 0.40685(8) 0.77325(7) 0.0279(2) Uani d . 1 1 . .
    C C1 0.00933(12) 0.26065(10) 1.00566(9) 0.0162(3) Uani d . 1 1 . .
    C C2 0.09833(12) 0.28979(10) 0.95101(9) 0.0174(3) Uani d . 1 1 . .
    C C3 0.05816(13) 0.23083(10) 0.87256(9) 0.0182(3) Uani d . 1 1 . .
    C C4 -0.06139(12) 0.16271(10) 0.86751(8) 0.0159(3) Uani d . 1 1 . .
    C C5 -0.18169(13) 0.20806(10) 0.79466(9) 0.0202(3) Uani d . 1 1 . .
    H H5A -0.1945 0.2881 0.8082 0.024 Uiso calc R 1 1 . .
    H H5B -0.1682 0.2040 0.7323 0.024 Uiso calc R 1 1 . .
    C C6 -0.30301(13) 0.14107(11) 0.79411(10) 0.0234(3) Uani d . 1 1 . .
    H H6A -0.3215 0.1509 0.8545 0.028 Uiso calc R 1 1 . .
    H H6B -0.3785 0.1700 0.7443 0.028 Uiso calc R 1 1 . .
    C C7 -0.28405(14) 0.01632(11) 0.77779(10) 0.0252(3) Uani d . 1 1 . .
    H H7A -0.3627 -0.0260 0.7794 0.030 Uiso calc R 1 1 . .
    H H7B -0.2720 0.0060 0.7154 0.030 Uiso calc R 1 1 . .
    C C8 -0.16622(14) -0.02997(11) 0.85182(10) 0.0239(3) Uani d . 1 1 . .
    H H8A -0.1534 -0.1099 0.8379 0.029 Uiso calc R 1 1 . .
    H H8B -0.1826 -0.0268 0.9133 0.029 Uiso calc R 1 1 . .
    C C9 -0.04271(13) 0.03628(10) 0.85624(9) 0.0194(3) Uani d . 1 1 . .
    H H9A -0.0183 0.0230 0.7984 0.023 Uiso calc R 1 1 . .
    H H9B 0.0293 0.0089 0.9094 0.023 Uiso calc R 1 1 . .
    C C10 0.20514(12) 0.37111(10) 0.98884(9) 0.0176(3) Uani d . 1 1 . .
    C C11 0.17792(13) 0.48609(11) 0.98462(9) 0.0213(3) Uani d . 1 1 . .
    H H11 0.0932 0.5114 0.9514 0.026 Uiso calc R 1 1 . .
    C C12 0.27197(13) 0.56429(11) 1.02792(9) 0.0223(3) Uani d . 1 1 . .
    H H12 0.2523 0.6424 1.0241 0.027 Uiso calc R 1 1 . .
    C C13 0.39456(13) 0.52694(11) 1.07668(9) 0.0211(3) Uani d . 1 1 . .
    C C14 0.42685(13) 0.41434(11) 1.08054(10) 0.0225(3) Uani d . 1 1 . .
    H H14 0.5123 0.3898 1.1127 0.027 Uiso calc R 1 1 . .
    C C15 0.33101(13) 0.33740(11) 1.03600(9) 0.0205(3) Uani d . 1 1 . .
    C C16 0.14479(13) 0.31519(11) 0.75941(9) 0.0208(3) Uani d . 1 1 . .
    C C17 0.22568(13) 0.28559(12) 0.69809(9) 0.0243(3) Uani d . 1 1 . .
    C C18 0.28787(15) 0.18689(13) 0.70703(12) 0.0344(4) Uani d . 1 1 . .
    H H18A 0.2806 0.1346 0.7531 0.041 Uiso calc R 1 1 . .
    H H18B 0.3394 0.1690 0.6673 0.041 Uiso calc R 1 1 . .
    C C19 0.23706(16) 0.37669(14) 0.63240(11) 0.0375(4) Uani d . 1 1 . .
    H H19A 0.2959 0.3523 0.5972 0.056 Uiso calc R 1 1 . .
    H H19B 0.2716 0.4449 0.6677 0.056 Uiso calc R 1 1 . .
    H H19C 0.1511 0.3926 0.5892 0.056 Uiso calc R 1 1 . .
loop_
    _atom_site_aniso_label
    _atom_site_aniso_U_11
    _atom_site_aniso_U_22
    _atom_site_aniso_U_33
    _atom_site_aniso_U_12
    _atom_site_aniso_U_13
    _atom_site_aniso_U_23
    Cl1 0.02639(19) 0.0348(2) 0.02668(19) -0.01427(15) 0.00461(15) -0.00520(14)
    Cl2 0.02374(19) 0.02107(19) 0.0554(3) 0.00275(13) 0.00842(18) 0.00714(15)
    O1 0.0225(5) 0.0261(5) 0.0155(5) -0.0015(4) 0.0066(4) -0.0027(4)
    O2 0.0173(4) 0.0202(4) 0.0135(4) -0.0023(3) 0.0061(4) -0.0013(3)
    O3 0.0303(5) 0.0248(5) 0.0243(5) -0.0074(4) 0.0182(4) -0.0054(4)
    O4 0.0303(6) 0.0293(5) 0.0268(5) 0.0020(4) 0.0127(5) 0.0018(4)
    C1 0.0153(6) 0.0157(6) 0.0174(6) 0.0022(5) 0.0043(5) 0.0021(5)
    C2 0.0163(6) 0.0183(6) 0.0184(6) 0.0002(5) 0.0064(5) 0.0008(5)
    C3 0.0198(6) 0.0181(6) 0.0193(6) -0.0007(5) 0.0100(5) -0.0001(5)
    C4 0.0184(6) 0.0180(6) 0.0131(6) -0.0013(5) 0.0073(5) -0.0007(5)
    C5 0.0244(7) 0.0189(6) 0.0162(6) 0.0027(5) 0.0041(5) 0.0018(5)
    C6 0.0173(6) 0.0295(7) 0.0205(7) 0.0027(5) 0.0010(5) 0.0002(5)
    C7 0.0225(7) 0.0275(7) 0.0236(7) -0.0063(6) 0.0036(6) -0.0028(6)
    C8 0.0260(7) 0.0177(6) 0.0268(7) -0.0038(5) 0.0061(6) -0.0008(5)
    C9 0.0197(6) 0.0177(6) 0.0208(7) 0.0011(5) 0.0060(5) -0.0013(5)
    C10 0.0169(6) 0.0216(6) 0.0153(6) -0.0021(5) 0.0064(5) -0.0009(5)
    C11 0.0185(6) 0.0227(7) 0.0218(7) -0.0004(5) 0.0047(5) -0.0011(5)
    C12 0.0243(7) 0.0199(7) 0.0237(7) -0.0025(5) 0.0085(6) -0.0032(5)
    C13 0.0204(6) 0.0261(7) 0.0172(6) -0.0087(5) 0.0061(5) -0.0030(5)
    C14 0.0156(6) 0.0283(7) 0.0228(7) -0.0028(5) 0.0044(5) 0.0045(5)
    C15 0.0205(7) 0.0204(6) 0.0220(7) -0.0001(5) 0.0087(6) 0.0039(5)
    C16 0.0171(6) 0.0276(7) 0.0178(6) -0.0063(5) 0.0051(5) -0.0015(5)
    C17 0.0203(7) 0.0358(8) 0.0185(7) -0.0114(6) 0.0082(6) -0.0080(6)
    C18 0.0284(8) 0.0465(9) 0.0350(9) -0.0084(7) 0.0195(7) -0.0147(7)
    C19 0.0334(9) 0.0564(10) 0.0272(8) -0.0130(8) 0.0160(7) -0.0021(7)
_geom_special_details
;
All e.s.d.'s (except the e.s.d. in the dihedral angle between two l.s. planes)
are estimated using the full covariance matrix. The cell e.s.d.'s are taken
into account individually in the estimation of e.s.d.'s in distances, angles
and torsion angles; correlations between e.s.d.'s in cell parameters are only
used when they are defined by crystal symmetry. An approximate (isotropic)
treatment of cell e.s.d.'s is used for estimating e.s.d.'s involving l.s.
planes.
;
loop_
    _geom_bond_atom_site_label_1
    _geom_bond_atom_site_label_2
    _geom_bond_site_symmetry_2
    _geom_bond_distance
    _geom_bond_publ_flag
    Cl1 C13 . 1.7378(13) ?
    Cl2 C15 . 1.7351(13) ?
    O1 C1 . 1.2071(15) ?
    O2 C1 . 1.3570(15) ?
    O2 C4 . 1.4562(14) ?
    O3 C3 . 1.3649(15) ?
    O3 C16 . 1.3962(16) ?
    O4 C16 . 1.1902(16) ?
    C1 C2 . 1.4734(17) ?
    C2 C3 . 1.3289(18) ?
    C2 C10 . 1.4810(17) ?
    C3 C4 . 1.5025(17) ?
    C4 C5 . 1.5270(18) ?
    C4 C9 . 1.5310(17) ?
    C5 C6 . 1.5265(18) ?
    C5 H5A . 0.9900 ?
    C5 H5B . 0.9900 ?
    C6 C7 . 1.5253(19) ?
    C6 H6A . 0.9900 ?
    C6 H6B . 0.9900 ?
    C7 C8 . 1.523(2) ?
    C7 H7A . 0.9900 ?
    C7 H7B . 0.9900 ?
    C8 C9 . 1.5291(18) ?
    C8 H8A . 0.9900 ?
    C8 H8B . 0.9900 ?
    C9 H9A . 0.9900 ?
    C9 H9B . 0.9900 ?
    C10 C15 . 1.3904(18) ?
    C10 C11 . 1.3943(19) ?
    C11 C12 . 1.3870(18) ?
    C11 H11 . 0.9500 ?
    C12 C13 . 1.3807(19) ?
    C12 H12 . 0.9500 ?
    C13 C14 . 1.3789(19) ?
    C14 C15 . 1.3933(19) ?
    C14 H14 . 0.9500 ?
    C16 C17 . 1.4827(18) ?
    C17 C18 . 1.337(2) ?
    C17 C19 . 1.493(2) ?
    C18 H18A . 0.9500 ?
    C18 H18B . 0.9500 ?
    C19 H19A . 0.9800 ?
    C19 H19B . 0.9800 ?
    C19 H19C . 0.9800 ?
loop_
    _geom_angle_atom_site_label_1
    _geom_angle_atom_site_label_2
    _geom_angle_atom_site_label_3
    _geom_angle_site_symmetry_1
    _geom_angle_site_symmetry_3
    _geom_angle
    _geom_angle_publ_flag
    C1 O2 C4 . . 109.93(9) ?
    C3 O3 C16 . . 119.46(10) ?
    O1 C1 O2 . . 121.58(11) ?
    O1 C1 C2 . . 128.67(12) ?
    O2 C1 C2 . . 109.75(10) ?
    C3 C2 C1 . . 105.91(11) ?
    C3 C2 C10 . . 134.25(12) ?
    C1 C2 C10 . . 119.83(11) ?
    C2 C3 O3 . . 130.95(12) ?
    C2 C3 C4 . . 112.32(11) ?
    O3 C3 C4 . . 116.67(11) ?
    O2 C4 C3 . . 101.81(10) ?
    O2 C4 C5 . . 107.36(10) ?
    C3 C4 C5 . . 112.30(10) ?
    O2 C4 C9 . . 109.13(10) ?
    C3 C4 C9 . . 113.30(10) ?
    C5 C4 C9 . . 112.21(10) ?
    C6 C5 C4 . . 111.34(10) ?
    C6 C5 H5A . . 109.4 ?
    C4 C5 H5A . . 109.4 ?
    C6 C5 H5B . . 109.4 ?
    C4 C5 H5B . . 109.4 ?
    H5A C5 H5B . . 108.0 ?
    C7 C6 C5 . . 110.66(11) ?
    C7 C6 H6A . . 109.5 ?
    C5 C6 H6A . . 109.5 ?
    C7 C6 H6B . . 109.5 ?
    C5 C6 H6B . . 109.5 ?
    H6A C6 H6B . . 108.1 ?
    C8 C7 C6 . . 110.82(11) ?
    C8 C7 H7A . . 109.5 ?
    C6 C7 H7A . . 109.5 ?
    C8 C7 H7B . . 109.5 ?
    C6 C7 H7B . . 109.5 ?
    H7A C7 H7B . . 108.1 ?
    C7 C8 C9 . . 111.89(11) ?
    C7 C8 H8A . . 109.2 ?
    C9 C8 H8A . . 109.2 ?
    C7 C8 H8B . . 109.2 ?
    C9 C8 H8B . . 109.2 ?
    H8A C8 H8B . . 107.9 ?
    C8 C9 C4 . . 111.66(10) ?
    C8 C9 H9A . . 109.3 ?
    C4 C9 H9A . . 109.3 ?
    C8 C9 H9B . . 109.3 ?
    C4 C9 H9B . . 109.3 ?
    H9A C9 H9B . . 108.0 ?
    C15 C10 C11 . . 117.74(12) ?
    C15 C10 C2 . . 122.54(11) ?
    C11 C10 C2 . . 119.49(12) ?
    C12 C11 C10 . . 121.34(13) ?
    C12 C11 H11 . . 119.3 ?
    C10 C11 H11 . . 119.3 ?
    C13 C12 C11 . . 119.05(12) ?
    C13 C12 H12 . . 120.5 ?
    C11 C12 H12 . . 120.5 ?
    C14 C13 C12 . . 121.58(12) ?
    C14 C13 Cl1 . . 118.88(11) ?
    C12 C13 Cl1 . . 119.52(10) ?
    C13 C14 C15 . . 118.31(13) ?
    C13 C14 H14 . . 120.8 ?
    C15 C14 H14 . . 120.8 ?
    C10 C15 C14 . . 121.92(12) ?
    C10 C15 Cl2 . . 119.98(10) ?
    C14 C15 Cl2 . . 118.09(10) ?
    O4 C16 O3 . . 122.02(12) ?
    O4 C16 C17 . . 126.80(12) ?
    O3 C16 C17 . . 111.16(11) ?
    C18 C17 C16 . . 120.88(13) ?
    C18 C17 C19 . . 124.49(13) ?
    C16 C17 C19 . . 114.52(13) ?
    C17 C18 H18A . . 120.0 ?
    C17 C18 H18B . . 120.0 ?
    H18A C18 H18B . . 120.0 ?
    C17 C19 H19A . . 109.5 ?
    C17 C19 H19B . . 109.5 ?
    H19A C19 H19B . . 109.5 ?
    C17 C19 H19C . . 109.5 ?
    H19A C19 H19C . . 109.5 ?
    H19B C19 H19C . . 109.5 ?
loop_
    _geom_torsion_atom_site_label_1
    _geom_torsion_atom_site_label_2
    _geom_torsion_atom_site_label_3
    _geom_torsion_atom_site_label_4
    _geom_torsion_site_symmetry_1
    _geom_torsion_site_symmetry_2
    _geom_torsion_site_symmetry_3
    _geom_torsion_site_symmetry_4
    _geom_torsion
    _geom_torsion_publ_flag
    C4 O2 C1 O1 . . . . 175.71(11) ?
    C4 O2 C1 C2 . . . . -4.42(13) ?
    O1 C1 C2 C3 . . . . -178.77(13) ?
    O2 C1 C2 C3 . . . . 1.38(14) ?
    O1 C1 C2 C10 . . . . 1.1(2) ?
    O2 C1 C2 C10 . . . . -178.79(10) ?
    C1 C2 C3 O3 . . . . -174.75(13) ?
    C10 C2 C3 O3 . . . . 5.4(3) ?
    C1 C2 C3 C4 . . . . 2.16(15) ?
    C10 C2 C3 C4 . . . . -177.64(13) ?
    C16 O3 C3 C2 . . . . -50.0(2) ?
    C16 O3 C3 C4 . . . . 133.19(12) ?
    C1 O2 C4 C3 . . . . 5.30(12) ?
    C1 O2 C4 C5 . . . . -112.83(10) ?
    C1 O2 C4 C9 . . . . 125.32(10) ?
    C2 C3 C4 O2 . . . . -4.59(14) ?
    O3 C3 C4 O2 . . . . 172.81(10) ?
    C2 C3 C4 C5 . . . . 109.94(13) ?
    O3 C3 C4 C5 . . . . -72.66(14) ?
    C2 C3 C4 C9 . . . . -121.62(12) ?
    O3 C3 C4 C9 . . . . 55.77(15) ?
    O2 C4 C5 C6 . . . . -66.13(13) ?
    C3 C4 C5 C6 . . . . -177.23(10) ?
    C9 C4 C5 C6 . . . . 53.77(14) ?
    C4 C5 C6 C7 . . . . -56.48(15) ?
    C5 C6 C7 C8 . . . . 57.59(15) ?
    C6 C7 C8 C9 . . . . -56.08(15) ?
    C7 C8 C9 C4 . . . . 52.98(15) ?
    O2 C4 C9 C8 . . . . 67.09(14) ?
    C3 C4 C9 C8 . . . . 179.75(11) ?
    C5 C4 C9 C8 . . . . -51.77(14) ?
    C3 C2 C10 C15 . . . . -84.2(2) ?
    C1 C2 C10 C15 . . . . 95.97(15) ?
    C3 C2 C10 C11 . . . . 101.37(18) ?
    C1 C2 C10 C11 . . . . -78.41(16) ?
    C15 C10 C11 C12 . . . . -1.63(19) ?
    C2 C10 C11 C12 . . . . 173.02(12) ?
    C10 C11 C12 C13 . . . . -0.5(2) ?
    C11 C12 C13 C14 . . . . 2.3(2) ?
    C11 C12 C13 Cl1 . . . . -176.24(10) ?
    C12 C13 C14 C15 . . . . -1.9(2) ?
    Cl1 C13 C14 C15 . . . . 176.66(10) ?
    C11 C10 C15 C14 . . . . 2.05(19) ?
    C2 C10 C15 C14 . . . . -172.42(12) ?
    C11 C10 C15 Cl2 . . . . -178.86(10) ?
    C2 C10 C15 Cl2 . . . . 6.66(18) ?
    C13 C14 C15 C10 . . . . -0.34(19) ?
    C13 C14 C15 Cl2 . . . . -179.44(10) ?
    C3 O3 C16 O4 . . . . -14.1(2) ?
    C3 O3 C16 C17 . . . . 166.98(11) ?
    O4 C16 C17 C18 . . . . 161.57(15) ?
    O3 C16 C17 C18 . . . . -19.56(18) ?
    O4 C16 C17 C19 . . . . -14.7(2) ?
    O3 C16 C17 C19 . . . . 164.16(12) ?
loop_
    _geom_hbond_atom_site_label_D
    _geom_hbond_atom_site_label_H
    _geom_hbond_atom_site_label_A
    _geom_hbond_site_symmetry_A
    _geom_hbond_distance_DH
    _geom_hbond_distance_HA
    _geom_hbond_distance_DA
    _geom_hbond_angle_DHA
    C11 H11 O1 3_567 0.95 2.52 3.2470(17) 133.1
    C18 H18B O1 4_665 0.95 2.56 3.4486(17) 156.1
data_global
_journal_date_recd_electronic     2012-04-03
_journal_date_accepted     2012-04-15
_journal_name_full     'Acta Crystallographica, Section E'
_journal_year     2012
_journal_volume     68
_journal_issue      5
_journal_page_first     o1531
_journal_page_last     o1531
_journal_paper_category     QO
_journal_paper_doi     10.1107/S1600536812016340
_journal_coeditor_code     LH5451
_publ_contact_author_name     'Fan-rui Kong'
_publ_contact_author_address
;
College of Chemistry and Molecular Engineering,
Qingdao University of Science and Technology,
Qingdao 266042,
People's Republic of China
;
_publ_contact_author_email     farykong@163.com
_publ_contact_author_fax     '86-532-84023177'
_publ_contact_author_phone     '86-532-84023177'
_publ_section_title
;
3-(2,4-Dichlorophenyl)-2-oxo-1-oxaspiro[4.5]dec-3-en-4-yl 2-methylprop-2-enoate
;
loop_
    _publ_author_name
    _publ_author_address
    'Fan-rui Kong'
;
College of Chemistry and Molecular Engineering,
Qingdao University of Science and Technology,
Qingdao 266042,
People's Republic of China
;
    'Qiang Wang'
;
College of Chemistry and Molecular Engineering,
Qingdao University of Science and Technology,
Qingdao 266042,
People's Republic of China
;
    'Liang-zhong Xu'
;
College of Chemistry and Molecular Engineering,
Qingdao University of Science and Technology,
Qingdao 266042,
People's Republic of China
;
