# Supplementary material for: 3-(2,4-Dichloro­phen­yl)-2-oxo-1-oxaspiro­[4.5]dec-3-en-4-yl 2-methyl­prop-2-enoate
Source: Acta Crystallogr Sect E Struct Rep Online. 2012 Apr 25;68(Pt 5):o1531. doi: 10.1107/S1600536812016340 (PMC3344633; doi:10.1107/S1600536812016340)
Supplement: Supplementary file 2 [file e-68-o1531-Isup2.hkl]

# 
# h,k,l, Fc-squared, Fo-squared, sigma(Fo-squared) and status flag 
# 
data_I
_shelx_title ' shelx in P2(1)/n' 
_shelx_refln_list_code          4 
_shelx_F_calc_maximum      192.95 
_exptl_crystal_F_000       792.00 
_reflns_d_resolution_high  0.7601 
 
loop_ 
 _symmetry_equiv_pos_as_xyz 
 'x, y, z' 
 '-x+1/2, y+1/2, -z+1/2' 
 '-x, -y, -z' 
 'x-1/2, -y-1/2, z-1/2' 
 
_cell_length_a    10.7590 
_cell_length_b    11.8778 
_cell_length_c    15.0130 
_cell_angle_alpha  90.000 
_cell_angle_beta  107.047 
_cell_angle_gamma  90.000 
 
_shelx_F_squared_multiplier     1.000 
 
loop_ 
 _refln_index_h 
 _refln_index_k 
 _refln_index_l 
 _refln_F_squared_calc 
 _refln_F_squared_meas 
 _refln_F_squared_sigma 
 _refln_observed_status 
   2   0   0       52.92       58.06      2.39 o 
   4   0   0        0.05        0.96      2.73 o 
   6   0   0      429.72      399.37     18.41 o 
   8   0   0     1080.37      987.94     27.25 o 
  10   0   0     1115.45     1049.41     48.43 o 
  12   0   0        2.85        5.70      4.10 o 
   1   1   0     5346.36     5809.54     55.79 o 
   2   1   0      121.93      124.14      2.63 o 
   3   1   0     9286.34    10207.89    149.50 o 
   4   1   0       40.51       42.76      2.57 o 
   5   1   0        5.23        3.71      1.64 o 
   6   1   0       41.96       54.45      5.25 o 
   7   1   0       57.08       57.33      7.07 o 
   8   1   0      539.26      560.49     14.37 o 
   9   1   0      291.92      278.62     13.08 o 
  10   1   0       71.78       59.68      8.70 o 
  11   1   0      151.56      130.21     10.92 o 
  12   1   0       22.33       17.34      9.39 o 
  13   1   0      153.51      177.59     14.10 o 
   0   2   0    14681.63    15986.52    107.06 o 
   1   2   0     7822.22     8666.62     69.54 o 
   2   2   0     2013.56     2121.22     21.45 o 
   3   2   0      915.36      914.04     30.58 o 
   4   2   0      780.46      732.81      9.71 o 
   5   2   0     2036.19     2142.88     22.19 o 
   6   2   0       23.94       37.89      5.71 o 
   7   2   0     1104.81     1132.99     15.62 o 
   8   2   0      746.13      753.10     29.92 o 
   9   2   0      248.99      252.63     11.27 o 
  10   2   0       67.36       60.22      8.38 o 
  11   2   0        3.20        4.04      2.65 o 
  12   2   0        3.92        3.80      3.44 o 
  13   2   0      211.57      200.12     11.46 o 
   1   3   0      250.59      244.77      3.71 o 
   2   3   0      960.94      933.40      7.96 o 
   3   3   0     3789.28     4069.78     27.96 o 
   4   3   0     6428.28     7840.60     61.42 o 
   5   3   0       74.26       61.56      3.28 o 
   6   3   0      628.38      591.84     12.02 o 
   7   3   0      242.84      245.62     10.86 o 
   8   3   0      497.39      463.68     15.75 o 
   9   3   0      773.50      707.11     22.69 o 
  10   3   0        0.05        1.19      3.12 o 
  11   3   0      836.24      823.92     31.83 o 
  12   3   0       21.83       16.34      8.08 o 
  13   3   0      186.63      201.76     13.53 o 
   0   4   0      131.83      168.98      4.40 o 
   1   4   0      214.90      234.11      3.94 o 
   2   4   0       25.66       20.55      1.16 o 
   3   4   0      867.20      921.28     10.88 o 
   4   4   0     1537.57     1621.49     14.16 o 
   5   4   0      172.91      162.83      5.54 o 
   6   4   0      157.64      163.49      7.35 o 
   7   4   0      420.61      408.73      9.35 o 
   8   4   0       29.30       33.95      5.80 o 
   9   4   0      452.18      407.15     13.75 o 
  10   4   0       72.64       61.23     12.20 o 
  11   4   0      410.04      446.53     15.56 o 
  12   4   0       34.17       33.45     15.57 o 
  13   4   0      298.06      339.81     18.69 o 
   1   5   0     1885.03     2024.04     24.42 o 
   2   5   0     2956.16     3370.96     34.63 o 
   3   5   0      296.89      320.43      5.02 o 
   4   5   0      233.79      220.20      5.59 o 
   5   5   0     1683.21     1634.13     38.22 o 
   6   5   0        0.68        0.41      1.37 o 
   7   5   0     1848.78     1863.25     31.52 o 
   8   5   0        1.89        4.02      1.68 o 
   9   5   0     1266.10     1245.99     35.98 o 
  10   5   0        8.61       10.73      4.59 o 
  11   5   0      141.32      164.17     11.23 o 
  12   5   0        1.87        1.08      4.29 o 
   0   6   0     2805.70     3137.78     72.15 o 
   1   6   0     2325.30     2419.89     19.08 o 
   2   6   0     1067.53     1189.71     10.90 o 
   3   6   0      302.67      255.29      6.23 o 
   4   6   0      443.05      437.10      8.49 o 
   5   6   0      364.26      371.05      7.75 o 
   6   6   0      383.88      363.38     13.29 o 
   7   6   0      337.11      320.46     10.46 o 
   8   6   0      148.35      120.10      8.04 o 
   9   6   0      300.09      291.07     11.62 o 
  10   6   0        9.67        7.83      3.84 o 
  11   6   0      380.43      353.08     18.07 o 
  12   6   0       11.61        5.28      5.69 o 
   1   7   0     1636.45     1669.17     18.52 o 
   2   7   0     1541.80     1572.07     12.73 o 
   3   7   0     1244.27     1184.18     22.20 o 
   4   7   0      253.22      273.74      8.35 o 
   5   7   0       14.00       10.16      2.68 o 
   6   7   0       41.59       38.67      2.77 o 
   7   7   0     2474.46     2337.01    129.42 o 
   8   7   0      142.64      135.69      7.15 o 
   9   7   0      609.30      645.86     24.85 o 
  10   7   0        0.17        3.13      5.45 o 
  11   7   0       12.58       12.80      7.27 o 
  12   7   0      111.81      109.74     12.48 o 
   0   8   0      202.74      192.89      7.12 o 
   1   8   0       46.35       42.54      3.38 o 
   2   8   0      211.72      203.83      6.64 o 
   3   8   0        3.59        3.14      2.67 o 
   4   8   0     3594.69     3740.56     96.00 o 
   5   8   0        0.80        0.49      1.89 o 
   6   8   0      526.13      465.78     14.27 o 
   7   8   0       42.18       41.79     14.35 o 
   8   8   0       15.50       13.27      6.15 o 
   9   8   0        0.04        6.37      7.04 o 
  10   8   0      367.38      411.29     20.50 o 
  11   8   0       33.65       26.93     21.47 o 
   1   9   0       12.16       12.29      2.55 o 
   2   9   0     1807.49     1757.09     36.61 o 
   3   9   0      326.00      284.39      9.75 o 
   4   9   0      390.57      374.26     16.19 o 
   5   9   0        0.87        3.56      3.65 o 
   6   9   0        0.91        2.83      4.46 o 
   7   9   0      431.37      443.30     19.35 o 
   8   9   0      106.84       79.24     15.85 o 
   9   9   0        5.59        2.97      3.26 o 
  10   9   0       13.40       13.04      8.17 o 
  11   9   0       15.35       15.82     11.45 o 
   0  10   0     2099.57     2142.90     44.66 o 
   1  10   0       99.46       86.02      3.29 o 
   2  10   0        1.58        2.85      1.50 o 
   3  10   0     1588.14     1580.18     31.53 o 
   4  10   0     1026.11     1055.03     34.34 o 
   5  10   0      141.96      135.32     10.49 o 
   6  10   0       12.43       12.97      6.29 o 
   7  10   0      150.57      141.79     10.75 o 
   8  10   0      382.76      427.57     20.91 o 
   9  10   0      160.37      163.33     13.25 o 
  10  10   0       49.61       41.59     21.83 o 
   1  11   0      635.12      661.62     18.17 o 
   2  11   0       19.16       20.90      7.46 o 
   3  11   0       92.77       95.33      7.64 o 
   4  11   0       52.13       50.90      8.77 o 
   5  11   0        6.39        2.55      4.74 o 
   6  11   0       15.32       24.53     10.95 o 
   7  11   0      733.04      814.15     27.78 o 
   8  11   0      184.66      189.09     14.31 o 
   9  11   0       83.37       78.80     10.76 o 
   0  12   0     1357.31     1282.02     76.34 o 
   1  12   0        5.47        8.74      4.46 o 
   2  12   0       30.59       36.63     11.64 o 
   3  12   0       21.04       24.71     10.26 o 
   4  12   0       56.74       65.02      8.19 o 
   5  12   0      451.81      445.22     19.58 o 
   6  12   0      241.93      264.74     18.43 o 
   7  12   0       42.00       27.38     16.95 o 
   8  12   0      475.38      534.06     26.95 o 
   1  13   0       10.60        9.50      5.02 o 
   2  13   0        0.03        4.02      3.43 o 
   3  13   0      499.55      499.61     23.20 o 
   4  13   0       87.53       84.59      8.43 o 
   5  13   0      332.66      314.05     16.58 o 
   6  13   0      174.33      187.48     14.99 o 
   7  13   0        3.81        6.72      7.52 o 
   0  14   0        0.00       10.24     10.80 o 
   1  14   0      150.90      172.69     19.73 o 
   2  14   0      167.35      162.24     25.70 o 
   3  14   0       21.33       28.16     15.99 o 
   4  14   0       28.08       23.21     16.46 o 
   5  14   0      123.91      126.52     13.24 o 
   6  14   0       22.95       10.15     10.62 o 
   1  15   0      355.00      391.30     30.11 o 
   2  15   0      281.94      315.24     28.22 o 
   3  15   0      277.59      370.80     32.27 o 
 -13   0   1       60.37       64.04      9.57 o 
 -11   0   1      117.14      119.92     10.96 o 
  -9   0   1     2289.35     2231.56     60.50 o 
  -7   0   1        2.32        6.12      3.44 o 
  -5   0   1        1.34        7.06      3.48 o 
  -3   0   1     1126.67     1146.47     10.83 o 
  -1   0   1     2014.45     2077.06     25.86 o 
   1   0   1     1368.38     1444.09     32.21 o 
   3   0   1     1848.28     1933.63     13.94 o 
   5   0   1      594.17      591.34     16.83 o 
   7   0   1     4658.17     4636.92     47.36 o 
   9   0   1       58.21       51.75     20.78 o 
  11   0   1      993.90     1013.44     53.49 o 
  13   0   1       22.52       19.53     13.78 o 
 -13   1   1        1.83        1.19      3.72 o 
 -12   1   1      399.51      400.95     14.78 o 
 -11   1   1       44.87       37.28     15.65 o 
 -10   1   1     1202.69     1178.81     39.96 o 
  -9   1   1      189.34      181.10      8.23 o 
  -8   1   1       72.63       76.62      7.36 o 
  -7   1   1      258.19      248.87      9.14 o 
  -6   1   1      672.02      652.46     19.40 o 
  -5   1   1    12965.45    14541.06    137.26 o 
  -4   1   1      207.25      192.88      5.66 o 
  -3   1   1        1.85        5.08      1.17 o 
  -2   1   1     2781.90     2908.70     69.20 o 
  -1   1   1     9627.24    10407.27     68.01 o 
   0   1   1     3346.33     3621.27     17.03 o 
   1   1   1      230.28      193.63      3.58 o 
   2   1   1     3984.38     4137.68     97.23 o 
   3   1   1    16244.68    17694.13    125.80 o 
   4   1   1     1502.37     1572.55     16.84 o 
   5   1   1      755.74      668.67     13.83 o 
   6   1   1        3.15        0.74      2.88 o 
   7   1   1      267.36      283.30     11.62 o 
   8   1   1        4.67        6.75      3.05 o 
   9   1   1     1307.49     1322.62     28.12 o 
  10   1   1       94.30       83.20      9.92 o 
  11   1   1     1346.68     1308.66     45.43 o 
  12   1   1       25.89       24.84     12.22 o 
  13   1   1       17.40       12.93      7.75 o 
 -13   2   1      418.52      393.98     17.20 o 
 -12   2   1        7.00        8.37      4.55 o 
 -11   2   1      321.63      305.56     12.57 o 
 -10   2   1      201.86      183.53      9.29 o 
  -9   2   1      224.34      232.35     11.60 o 
  -8   2   1      893.20      884.95     19.20 o 
  -7   2   1      336.52      329.39     10.77 o 
  -6   2   1        7.88        4.45      1.55 o 
  -5   2   1      476.02      602.25      9.77 o 
  -4   2   1      302.71      304.46      5.17 o 
  -3   2   1     5473.15     6172.59     62.74 o 
  -2   2   1     4118.47     4364.27     53.97 o 
  -1   2   1      126.57       87.20      2.31 o 
   0   2   1      588.55      502.62      2.92 o 
   1   2   1    13500.74    14989.72    133.43 o 
   2   2   1      697.77      722.52      8.31 o 
   3   2   1     4525.44     4866.37     96.29 o 
   4   2   1      122.74      120.51      6.04 o 
   5   2   1      214.96      175.78      7.28 o 
   6   2   1     1011.23      938.44     28.44 o 
   7   2   1     1314.15     1276.84     17.98 o 
   8   2   1     3869.47     3815.06     90.48 o 
   9   2   1      260.28      244.95     11.09 o 
  10   2   1       37.34       37.92      9.74 o 
  11   2   1      248.18      268.07     13.52 o 
  12   2   1      133.85      134.87     10.87 o 
  13   2   1       45.09       38.86     14.22 o 
 -13   3   1        6.42        4.86      3.41 o 
 -12   3   1     1005.72     1026.06     27.37 o 
 -11   3   1      156.48      139.64      8.99 o 
 -10   3   1      376.99      356.01     11.38 o 
  -9   3   1      620.59      620.18     16.68 o 
  -8   3   1      345.90      360.87     10.21 o 
  -7   3   1      265.46      265.81     12.80 o 
  -6   3   1     1085.41     1085.67     19.19 o 
  -5   3   1      549.63      618.25     16.11 o 
  -4   3   1    10271.69    11525.54    145.63 o 
  -3   3   1       35.61       39.07      1.45 o 
  -2   3   1      614.59      628.69      6.63 o 
  -1   3   1     4840.71     4955.96     48.89 o 
   0   3   1      813.22      775.76     11.73 o 
   1   3   1      127.28      126.87      2.43 o 
   2   3   1     1101.07     1117.65      8.19 o 
   3   3   1     1508.09     1605.87     12.63 o 
   4   3   1     2152.80     2123.82     25.38 o 
   5   3   1      541.67      509.88     14.68 o 
   6   3   1     3278.67     3206.82    212.80 o 
   7   3   1      950.62      880.99     15.13 o 
   8   3   1      264.06      239.11      9.01 o 
   9   3   1      107.30      105.34      7.26 o 
  10   3   1       69.47       70.67      9.99 o 
  11   3   1       11.60        8.28      4.36 o 
  12   3   1       14.14       10.85      5.11 o 
  13   3   1       38.73       28.91     17.84 o 
 -13   4   1      466.99      475.81     22.87 o 
 -12   4   1       30.45       36.51     17.29 o 
 -11   4   1     1029.48     1002.59     25.87 o 
 -10   4   1       73.59       61.59      7.31 o 
  -9   4   1      254.43      260.44     10.11 o 
  -8   4   1      148.49      145.14      6.50 o 
  -7   4   1      915.77      886.86     16.04 o 
  -6   4   1      804.12      816.21     24.27 o 
  -5   4   1     1938.15     1870.09     29.72 o 
  -4   4   1     2123.18     2534.72     44.10 o 
  -3   4   1      883.95      805.64     10.71 o 
  -2   4   1     3350.28     3577.59    107.96 o 
  -1   4   1    10192.26    11098.52     96.83 o 
   0   4   1     3515.90     3920.28     37.45 o 
   1   4   1     2928.90     3176.22     38.38 o 
   2   4   1     3126.94     3407.64     22.98 o 
   3   4   1     2226.95     2288.26     19.03 o 
   4   4   1      771.04      761.76     12.02 o 
   5   4   1     1729.13     1785.65     54.50 o 
   6   4   1      568.49      568.62     11.42 o 
   7   4   1      271.21      266.20      8.24 o 
   8   4   1       70.47       65.47      6.86 o 
   9   4   1      288.93      258.02      9.87 o 
  10   4   1      338.24      331.62     10.97 o 
  11   4   1       55.11       43.57      7.72 o 
  12   4   1       14.81       12.97      9.56 o 
 -13   5   1        6.62       12.00      7.60 o 
 -12   5   1      130.60      141.11      9.57 o 
 -11   5   1       11.26        9.98      4.55 o 
 -10   5   1      240.88      207.59      8.07 o 
  -9   5   1        4.08        2.44      1.75 o 
  -8   5   1      790.46      764.81     16.28 o 
  -7   5   1       13.44       18.46      5.64 o 
  -6   5   1      312.52      304.56      9.91 o 
  -5   5   1      753.54      771.41     17.06 o 
  -4   5   1     1991.25     2074.07     29.80 o 
  -3   5   1     1745.27     1891.92     21.71 o 
  -2   5   1       95.11       91.28      5.06 o 
  -1   5   1      980.09      901.70      8.36 o 
   0   5   1     4485.23     4716.60     47.29 o 
   1   5   1     1541.19     1659.89     14.11 o 
   2   5   1      486.70      399.96      5.91 o 
   3   5   1       26.72       44.71      2.14 o 
   4   5   1       14.99       10.51      2.80 o 
   5   5   1       19.46        8.38      2.38 o 
   6   5   1     1581.37     1632.17     22.85 o 
   7   5   1        0.24        2.31      2.47 o 
   8   5   1       54.41       40.23     10.80 o 
   9   5   1      439.68      466.69     19.35 o 
  10   5   1        2.53        5.79      6.83 o 
  11   5   1      348.91      362.96     15.10 o 
  12   5   1      340.60      360.61     17.40 o 
 -12   6   1       28.41       20.10     12.54 o 
 -11   6   1       74.49       66.07     21.28 o 
 -10   6   1       48.82       38.84     15.49 o 
  -9   6   1      193.80      216.68      9.79 o 
  -8   6   1        9.52       14.54      5.26 o 
  -7   6   1     1206.08     1288.12     27.18 o 
  -6   6   1      731.63      656.60     23.75 o 
  -5   6   1      207.96      197.04      5.97 o 
  -4   6   1      244.58      231.39      8.92 o 
  -3   6   1     1148.92     1194.68     22.98 o 
  -2   6   1       63.65       56.30      2.90 o 
  -1   6   1     1202.20     1350.64     11.76 o 
   0   6   1     2366.86     2358.23     17.30 o 
   1   6   1      894.78      971.64      9.92 o 
   2   6   1     9454.48    10609.62     89.69 o 
   3   6   1      246.30      238.46      5.90 o 
   4   6   1     2985.58     2976.33     37.81 o 
   5   6   1       44.45       45.74      2.67 o 
   6   6   1       48.10       49.33      5.52 o 
   7   6   1      714.02      669.37     21.64 o 
   8   6   1      242.79      271.10     12.32 o 
   9   6   1      106.60       97.30      9.79 o 
  10   6   1     1064.33     1166.75     34.41 o 
  11   6   1       30.53       30.21     11.45 o 
  12   6   1      260.90      262.65     19.06 o 
 -12   7   1       35.16       21.74     12.13 o 
 -11   7   1       43.81       43.16     26.43 o 
 -10   7   1       17.63       21.02     11.84 o 
  -9   7   1       31.31       37.40     15.97 o 
  -8   7   1        5.41        2.74      1.26 o 
  -7   7   1      161.59      180.04      8.90 o 
  -6   7   1     1306.13     1398.89     28.08 o 
  -5   7   1     1588.37     1485.04     41.56 o 
  -4   7   1     2512.92     2626.31     35.24 o 
  -3   7   1       19.28       16.38      5.47 o 
  -2   7   1       12.59       18.51      2.34 o 
  -1   7   1      415.14      371.39      8.03 o 
   0   7   1      528.94      509.03     10.47 o 
   1   7   1       83.77      106.45      2.65 o 
   2   7   1       95.89      104.52      2.96 o 
   3   7   1     1786.41     1820.89     15.49 o 
   4   7   1        3.22        2.91      0.73 o 
   5   7   1     3097.50     2991.37     93.17 o 
   6   7   1        0.94        2.04      1.31 o 
   7   7   1      772.12      737.96     20.03 o 
   8   7   1      248.81      257.06     10.26 o 
   9   7   1      373.53      364.44     16.42 o 
  10   7   1        0.02       -0.75      6.48 o 
  11   7   1       10.48       16.26      7.92 o 
 -11   8   1      322.44      314.39     20.93 o 
 -10   8   1       11.69       11.33      8.83 o 
  -9   8   1       85.38      114.89     13.12 o 
  -8   8   1       14.08       13.43      5.17 o 
  -7   8   1        0.95        2.84      5.40 o 
  -6   8   1      841.71      784.12     25.54 o 
  -5   8   1      434.27      467.19     19.86 o 
  -4   8   1      164.01      156.05      7.69 o 
  -3   8   1     4013.62     4151.68    122.11 o 
  -2   8   1       16.87       18.10      2.53 o 
  -1   8   1        6.77        5.70      1.50 o 
   0   8   1      110.23      111.19      2.97 o 
   1   8   1       44.30       43.69      2.28 o 
   2   8   1       72.66       64.79      3.23 o 
   3   8   1      620.44      591.46      7.84 o 
   4   8   1      990.98      913.46     17.15 o 
   5   8   1       15.10       13.72      1.87 o 
   6   8   1       72.98       49.27      4.74 o 
   7   8   1       76.89       68.30     25.31 o 
   8   8   1       34.87       39.80     15.12 o 
   9   8   1       68.18       64.94     27.16 o 
  10   8   1       25.75       34.68     20.73 o 
  11   8   1      295.51      362.04     25.49 o 
 -11   9   1      297.91      308.32     21.20 o 
 -10   9   1      365.40      358.28     19.40 o 
  -9   9   1      815.60      881.29     32.25 o 
  -8   9   1      116.57      111.48     12.43 o 
  -7   9   1      178.56      142.97     12.65 o 
  -6   9   1      287.70      280.60     15.59 o 
  -5   9   1      121.67      110.01     10.11 o 
  -4   9   1      799.47      739.07     23.75 o 
  -3   9   1        6.40        7.62      3.43 o 
  -2   9   1     2269.73     2253.51     51.80 o 
  -1   9   1     1384.39     1330.32     26.74 o 
   0   9   1      404.20      424.08      9.47 o 
   1   9   1      344.65      348.79      5.62 o 
   2   9   1      320.42      322.82      8.15 o 
   3   9   1     3024.20     2895.97     49.99 o 
   4   9   1       43.56       48.54     16.08 o 
   5   9   1      190.71      198.50     12.11 o 
   6   9   1        1.33        3.57      5.01 o 
   7   9   1     1096.17     1160.51     35.97 o 
   8   9   1       94.86       78.17     10.35 o 
   9   9   1        8.01        3.53      5.93 o 
  10   9   1       17.63       26.25     16.53 o 
 -10  10   1        2.20        3.51      5.24 o 
  -9  10   1       23.51       16.99      9.58 o 
  -8  10   1       13.32       23.69     12.74 o 
  -7  10   1      141.39      131.74     13.44 o 
  -6  10   1       46.64       64.09     16.10 o 
  -5  10   1       61.99       73.00      8.19 o 
  -4  10   1       87.13       95.63     20.39 o 
  -3  10   1       17.11       16.12      5.52 o 
  -2  10   1       15.39        7.63      2.83 o 
  -1  10   1      390.95      338.82      9.71 o 
   0  10   1       37.46       39.56      2.61 o 
   1  10   1        0.48        1.73      0.98 o 
   2  10   1      143.66      160.68      7.28 o 
   3  10   1       61.34       56.62     17.02 o 
   4  10   1      723.25      766.34     29.45 o 
   5  10   1      266.26      269.92     12.87 o 
   6  10   1       34.84       38.46     16.33 o 
   7  10   1       44.24       71.51     14.93 o 
   8  10   1       63.72       54.64     25.16 o 
   9  10   1        0.43        4.70      5.78 o 
  10  10   1      147.37      162.00     14.06 o 
  -9  11   1      121.12      102.33     14.95 o 
  -8  11   1      163.80      180.13     13.43 o 
  -7  11   1       50.16       54.04     29.09 o 
  -6  11   1        4.84        4.51      3.58 o 
  -5  11   1      279.12      272.94     12.25 o 
  -4  11   1       15.93       15.74      7.50 o 
  -3  11   1       80.64       67.09      6.62 o 
  -2  11   1      586.26      626.86     21.13 o 
  -1  11   1      118.03      114.19      6.17 o 
   0  11   1      292.96      330.68      9.42 o 
   1  11   1      704.30      643.69     18.47 o 
   2  11   1       48.18       49.04      5.11 o 
   3  11   1      901.12      937.44     34.19 o 
   4  11   1       45.22       43.83     14.48 o 
   5  11   1       16.54       14.97      7.29 o 
   6  11   1       56.00       54.29     14.37 o 
   7  11   1        0.08        1.02      5.74 o 
   8  11   1      539.29      588.01     23.45 o 
   9  11   1       95.73       76.04     34.07 o 
  -8  12   1        0.00        2.42      3.49 o 
  -7  12   1       67.39       64.81     20.14 o 
  -6  12   1      200.57      205.72     12.60 o 
  -5  12   1      154.95      148.10     11.07 o 
  -4  12   1      197.29      209.42     11.88 o 
  -3  12   1       31.18       23.70      8.66 o 
  -2  12   1      833.67      790.44     22.18 o 
  -1  12   1       53.96       68.49      6.69 o 
   0  12   1      288.43      255.46      9.24 o 
   1  12   1      120.83      122.77     12.11 o 
   2  12   1      334.74      367.98     13.52 o 
   3  12   1       96.82      102.33      8.18 o 
   4  12   1      586.59      586.93     26.74 o 
   5  12   1      223.38      230.27     12.79 o 
   6  12   1      484.57      469.78     21.19 o 
   7  12   1      336.75      408.15     20.64 o 
   8  12   1        2.09        1.74      4.55 o 
  -7  13   1      348.13      400.27     21.61 o 
  -6  13   1       16.74       19.91     14.28 o 
  -5  13   1        1.74        1.66      5.75 o 
  -4  13   1      639.15      665.31     20.61 o 
  -3  13   1        0.68        3.59      3.53 o 
  -2  13   1        7.24        7.25      3.73 o 
  -1  13   1       64.49       73.78      8.89 o 
   0  13   1      320.18      337.87     33.11 o 
   1  13   1       41.14       55.25     29.83 o 
   2  13   1      206.98      227.75     13.00 o 
   3  13   1      986.47     1048.17     32.97 o 
   4  13   1      174.24      163.84     10.83 o 
   5  13   1       17.47       16.78     10.88 o 
   6  13   1        6.23        7.23      6.81 o 
   7  13   1       15.05       12.80      8.84 o 
  -6  14   1       70.25       61.54      7.54 o 
  -5  14   1       25.97       31.05     30.74 o 
  -4  14   1        2.90        5.50      5.06 o 
  -3  14   1      104.15      142.55     12.11 o 
  -2  14   1      863.26      962.71     44.62 o 
  -1  14   1        0.36        6.91      9.00 o 
   0  14   1      257.47      290.69     27.39 o 
   1  14   1        3.63        7.50      7.81 o 
   2  14   1      123.66      109.07     21.98 o 
   3  14   1        3.45        4.44      4.76 o 
   4  14   1       95.62       96.76     21.26 o 
   5  14   1        3.44        3.58      6.80 o 
  -3  15   1       68.77       66.67     38.50 o 
  -2  15   1      135.77      174.12     25.91 o 
  -1  15   1       97.48      124.46     24.72 o 
   0  15   1        1.24        2.25      9.70 o 
   1  15   1       28.51       25.45     19.38 o 
   2  15   1       12.17        9.87      9.83 o 
   3  15   1        1.83        2.38      9.72 o 
 -12   0   2      210.23      214.14     14.96 o 
 -10   0   2        6.90        7.67      5.78 o 
  -8   0   2     2210.85     2265.00     47.82 o 
  -6   0   2     3160.23     3315.10     68.82 o 
  -4   0   2       13.44       21.48      3.76 o 
  -2   0   2       54.82       62.47      2.87 o 
   0   0   2     1114.78     1212.66     47.03 o 
   2   0   2    13728.74    14647.27    173.13 o 
   4   0   2      702.29      621.61     24.30 o 
   6   0   2     2297.55     2294.25     76.88 o 
   8   0   2      520.01      495.65     24.19 o 
  10   0   2        0.04        2.37      3.53 o 
  12   0   2       26.94       23.27     18.10 o 
 -13   1   2       83.89       80.93      9.30 o 
 -12   1   2      459.19      469.86     17.43 o 
 -11   1   2       18.13       21.06      7.81 o 
 -10   1   2       15.98       12.59      3.99 o 
  -9   1   2      460.23      445.26     16.26 o 
  -8   1   2      274.25      286.47     11.56 o 
  -7   1   2       17.52       27.94      6.79 o 
  -6   1   2     2565.24     2508.18     28.98 o 
  -5   1   2      409.31      395.13      8.40 o 
  -4   1   2      309.33      328.33      7.78 o 
  -3   1   2        9.99       11.34      2.42 o 
  -2   1   2      341.06      328.39      5.93 o 
  -1   1   2     1328.14     1331.28     12.63 o 
   0   1   2     1938.98     2019.03     14.89 o 
   1   1   2      104.47       88.20      2.49 o 
   2   1   2    24295.14    26038.83    208.40 o 
   3   1   2     2021.79     2052.41     23.19 o 
   4   1   2      244.35      203.27      6.47 o 
   5   1   2       35.69       53.83      4.47 o 
   6   1   2     3261.61     3254.32     68.29 o 
   7   1   2     2983.98     3008.83     45.60 o 
   8   1   2      352.05      341.87     13.29 o 
   9   1   2        3.43        3.00      3.03 o 
  10   1   2      331.42      314.18     12.44 o 
  11   1   2      205.52      198.39     11.98 o 
  12   1   2       50.63       49.44     17.52 o 
  13   1   2       29.13       30.79     15.35 o 
 -13   2   2        0.56        2.34      3.32 o 
 -12   2   2        2.80        3.51      2.77 o 
 -11   2   2       79.99       70.89      7.39 o 
 -10   2   2        7.96        9.37      4.47 o 
  -9   2   2     2915.57     2949.02     54.45 o 
  -8   2   2       61.22       64.23     16.91 o 
  -7   2   2       17.10       14.50      4.96 o 
  -6   2   2      358.64      354.04     12.54 o 
  -5   2   2       61.93       67.73      3.46 o 
  -4   2   2       10.74       20.62      4.14 o 
  -3   2   2     4977.95     5301.26     73.43 o 
  -2   2   2     1232.13     1201.72     12.97 o 
  -1   2   2    16054.89    17572.10    185.38 o 
   0   2   2      393.63      412.51      4.63 o 
   1   2   2     4085.33     4377.14     41.12 o 
   2   2   2     9340.85    10427.43    108.73 o 
   3   2   2     3278.14     3260.48    210.23 o 
   4   2   2       15.03       14.23      4.14 o 
   5   2   2     2326.60     2334.91     38.48 o 
   6   2   2       75.44       62.56      5.36 o 
   7   2   2     1467.88     1384.78     19.55 o 
   8   2   2     1465.04     1464.77     32.64 o 
   9   2   2        4.42        4.98      3.69 o 
  10   2   2      105.40       91.48     11.27 o 
  11   2   2      132.12      124.50      9.54 o 
  12   2   2       12.50       12.02      8.92 o 
 -13   3   2       26.37       22.02     17.89 o 
 -12   3   2      328.73      346.70     14.38 o 
 -11   3   2      469.66      462.68     15.91 o 
 -10   3   2     1008.16      945.28     31.58 o 
  -9   3   2     1474.61     1488.02     29.43 o 
  -8   3   2      958.81      979.04     18.53 o 
  -7   3   2     1128.85     1159.74     14.75 o 
  -6   3   2      725.49      734.65     17.53 o 
  -5   3   2      195.62      203.85      4.41 o 
  -4   3   2     1351.34     1404.85     17.28 o 
  -3   3   2      800.26      823.07     12.74 o 
  -2   3   2     2416.07     2466.42     31.38 o 
  -1   3   2       52.41       51.00      1.56 o 
   0   3   2      655.97      671.45      5.03 o 
   1   3   2      830.27      829.42      5.31 o 
   2   3   2      537.89      526.07      6.81 o 
   3   3   2     2350.76     2422.01     23.23 o 
   4   3   2     2351.83     2568.65     25.42 o 
   5   3   2      315.63      304.85      9.89 o 
   6   3   2     1659.89     1656.13     30.14 o 
   7   3   2       77.89       92.06      6.37 o 
   8   3   2     1130.88     1013.16     23.64 o 
   9   3   2      733.42      737.72     26.99 o 
  10   3   2        0.01        2.44      2.95 o 
  11   3   2        6.50        9.94      4.56 o 
  12   3   2       21.68       15.17      9.34 o 
 -13   4   2       44.83       35.54     20.90 o 
 -12   4   2        0.57        2.24      3.24 o 
 -11   4   2       30.98       19.55      7.53 o 
 -10   4   2       18.76       12.58      4.90 o 
  -9   4   2      699.45      719.70     18.33 o 
  -8   4   2      357.01      335.31     10.24 o 
  -7   4   2      134.75      127.81      6.32 o 
  -6   4   2      295.07      281.81      7.73 o 
  -5   4   2     2751.76     2749.33     22.83 o 
  -4   4   2     2351.42     2703.27     38.51 o 
  -3   4   2      360.12      412.60      7.48 o 
  -2   4   2      734.29      774.05      8.84 o 
  -1   4   2     3137.83     3175.78     39.82 o 
   0   4   2      191.09      164.68      3.27 o 
   1   4   2     3938.76     4043.59     39.96 o 
   2   4   2     3519.41     3690.08     85.70 o 
   3   4   2       26.49       18.75      4.27 o 
   4   4   2      576.21      622.80     16.42 o 
   5   4   2     1210.21     1328.26     20.67 o 
   6   4   2      172.36      170.49      9.35 o 
   7   4   2       33.05       33.34     10.77 o 
   8   4   2      209.04      208.15     10.66 o 
   9   4   2      226.38      192.95      8.78 o 
  10   4   2      627.35      597.49     27.78 o 
  11   4   2       19.16       16.56      8.37 o 
  12   4   2       87.76       88.90     11.14 o 
 -13   5   2        5.96        8.87      6.56 o 
 -12   5   2      137.15      133.13     10.06 o 
 -11   5   2      494.90      435.41     17.60 o 
 -10   5   2      248.03      247.63      8.51 o 
  -9   5   2      452.78      428.38     14.58 o 
  -8   5   2       67.73       66.89      5.80 o 
  -7   5   2     1934.54     1823.37     61.59 o 
  -6   5   2      644.95      638.42     18.70 o 
  -5   5   2      406.70      413.72     11.45 o 
  -4   5   2      782.16      788.98     12.48 o 
  -3   5   2      388.84      384.74      9.69 o 
  -2   5   2        1.36       11.07      1.97 o 
  -1   5   2      287.09      315.63      4.41 o 
   0   5   2       62.68       46.96      1.99 o 
   1   5   2     6508.33     7068.45     80.20 o 
   2   5   2     2064.46     2073.43     20.39 o 
   3   5   2      280.06      261.42      6.71 o 
   4   5   2      271.41      234.40      8.56 o 
   5   5   2     1744.72     1812.79     28.69 o 
   6   5   2      451.19      511.67     13.43 o 
   7   5   2      300.57      289.52     10.41 o 
   8   5   2      213.65      226.32     11.29 o 
   9   5   2        3.35        4.40      3.54 o 
  10   5   2       65.00       52.74     23.96 o 
  11   5   2       89.59       99.64      9.20 o 
  12   5   2      238.34      236.46     16.95 o 
 -12   6   2       63.41       71.60     14.35 o 
 -11   6   2      210.42      201.60     15.06 o 
 -10   6   2      299.87      289.10     11.93 o 
  -9   6   2      195.05      214.80     10.17 o 
  -8   6   2       15.77       27.36      8.50 o 
  -7   6   2      380.96      395.37     14.10 o 
  -6   6   2        1.01        1.92      0.88 o 
  -5   6   2     1930.09     1802.57     45.07 o 
  -4   6   2      126.88      116.48      6.00 o 
  -3   6   2     2265.79     2521.85     31.55 o 
  -2   6   2      358.99      369.11     14.90 o 
  -1   6   2     2456.44     2892.20     34.72 o 
   0   6   2      379.98      425.54      5.63 o 
   1   6   2       48.25       42.68      2.27 o 
   2   6   2        7.61        5.20      1.40 o 
   3   6   2       69.87       53.38      2.68 o 
   4   6   2     5187.57     4980.66    151.94 o 
   5   6   2       96.43       84.44      5.51 o 
   6   6   2      127.34      135.38      9.07 o 
   7   6   2      153.75      140.70      8.28 o 
   8   6   2       66.75       65.72     10.45 o 
   9   6   2      255.60      251.39     12.29 o 
  10   6   2      224.90      189.40     10.29 o 
  11   6   2      305.56      332.80     18.25 o 
  12   6   2      148.75      150.90     26.05 o 
 -12   7   2       36.30       36.08     18.60 o 
 -11   7   2       14.66       20.56      8.26 o 
 -10   7   2      267.38      261.64     15.70 o 
  -9   7   2       17.03       12.33      6.27 o 
  -8   7   2     1082.45      977.00     42.97 o 
  -7   7   2     1335.83     1342.17     26.36 o 
  -6   7   2      689.42      716.11     14.21 o 
  -5   7   2      122.08       99.98      9.02 o 
  -4   7   2        0.15        4.23      2.83 o 
  -3   7   2       89.08       72.60      5.41 o 
  -2   7   2      811.79      718.72     16.47 o 
  -1   7   2      950.75     1014.37     14.05 o 
   0   7   2      383.43      338.65      7.93 o 
   1   7   2      426.29      439.38      9.71 o 
   2   7   2      118.95      112.71      3.76 o 
   3   7   2      182.27      154.33      5.60 o 
   4   7   2      136.03      126.27      4.57 o 
   5   7   2     1015.26      948.92     16.93 o 
   6   7   2     1819.68     1759.12     30.70 o 
   7   7   2       14.14       13.64      4.75 o 
   8   7   2       50.75       55.11     13.06 o 
   9   7   2      113.40      127.05      9.42 o 
  10   7   2        0.12        3.24      5.31 o 
  11   7   2       26.53       23.76     18.61 o 
 -11   8   2       67.10       62.60     13.42 o 
 -10   8   2      490.82      497.11     21.53 o 
  -9   8   2       58.76       48.45     26.22 o 
  -8   8   2       85.09       97.05     10.42 o 
  -7   8   2      346.53      347.49     17.21 o 
  -6   8   2       46.18       57.07     17.51 o 
  -5   8   2       26.95       26.52      9.31 o 
  -4   8   2       76.01       73.15      7.32 o 
  -3   8   2      777.48      765.32     16.10 o 
  -2   8   2        2.31        6.93      1.97 o 
  -1   8   2      287.93      253.05      5.98 o 
   0   8   2      648.70      597.11      7.40 o 
   1   8   2       97.00       89.96      3.38 o 
   2   8   2      276.56      253.19      7.21 o 
   3   8   2      133.24      127.69      4.66 o 
   4   8   2      370.72      347.38      7.42 o 
   5   8   2     1481.86     1514.98     28.09 o 
   6   8   2      679.00      622.95     18.64 o 
   7   8   2       20.91       17.87      8.67 o 
   8   8   2      471.40      465.74     24.54 o 
   9   8   2        1.88        6.10      6.65 o 
  10   8   2      256.96      239.70     16.02 o 
  11   8   2       20.20       22.16     19.55 o 
 -11   9   2        1.64        5.00      5.29 o 
 -10   9   2      465.54      497.94     23.10 o 
  -9   9   2       18.83       19.64     10.26 o 
  -8   9   2      305.21      328.92     16.20 o 
  -7   9   2        0.19        4.40      4.17 o 
  -6   9   2      332.79      311.79     16.20 o 
  -5   9   2      379.45      401.34     17.76 o 
  -4   9   2      915.23      903.54     24.16 o 
  -3   9   2       20.69       13.49      4.63 o 
  -2   9   2     4627.00     4392.60    123.22 o 
  -1   9   2     1106.97     1017.95     28.79 o 
   0   9   2     1609.97     1419.87     67.46 o 
   1   9   2      548.46      523.53     13.46 o 
   2   9   2       66.46       58.93      3.14 o 
   3   9   2      453.55      429.79     12.04 o 
   4   9   2        0.00        1.16      1.35 o 
   5   9   2       23.44       22.01      7.90 o 
   6   9   2     1291.76     1430.71     53.01 o 
   7   9   2      100.02       97.02     15.49 o 
   8   9   2       83.31       69.77     23.05 o 
   9   9   2       59.80       51.90     27.88 o 
  10   9   2        0.04        4.25      5.29 o 
 -10  10   2        4.10        6.52      6.23 o 
  -9  10   2        8.27        9.22      4.48 o 
  -8  10   2       57.93       48.44     19.37 o 
  -7  10   2      333.29      388.65     18.30 o 
  -6  10   2      207.30      209.95     14.93 o 
  -5  10   2      584.88      614.74     28.16 o 
  -4  10   2      778.07      817.26     27.84 o 
  -3  10   2      468.39      484.53     15.77 o 
  -2  10   2        0.23        1.28      1.05 o 
  -1  10   2      457.66      403.19     10.59 o 
   0  10   2       21.73       16.73      4.81 o 
   1  10   2     1198.08     1168.19     18.54 o 
   2  10   2      705.78      715.04     12.80 o 
   3  10   2     1095.23     1130.17     28.82 o 
   4  10   2      126.80      111.48      8.36 o 
   5  10   2       14.64       10.54      4.74 o 
   6  10   2      406.87      334.26     18.84 o 
   7  10   2       35.63       33.34     15.95 o 
   8  10   2        0.08        4.67      4.92 o 
   9  10   2      467.39      492.56     25.26 o 
  -9  11   2       46.77       41.78     23.55 o 
  -8  11   2       21.93       22.26     15.62 o 
  -7  11   2      420.00      510.51     22.52 o 
  -6  11   2      303.67      310.44     17.60 o 
  -5  11   2        4.29        2.43      2.67 o 
  -4  11   2        7.10        9.11      3.65 o 
  -3  11   2      119.51      138.30      8.22 o 
  -2  11   2       71.03       68.16      5.82 o 
  -1  11   2      754.68      779.46     20.86 o 
   0  11   2        1.62        1.91      1.16 o 
   1  11   2       58.87       39.34      5.25 o 
   2  11   2      299.55      313.72     10.43 o 
   3  11   2        2.05        2.30      2.48 o 
   4  11   2       56.72       48.31     21.57 o 
   5  11   2       15.35        8.25      4.31 o 
   6  11   2       41.82       31.55     15.57 o 
   7  11   2       17.34       16.40     10.12 o 
   8  11   2       20.48       17.22     10.07 o 
   9  11   2        0.01        3.38      3.77 o 
  -8  12   2      582.69      589.99     25.60 o 
  -7  12   2       32.14       35.02      9.63 o 
  -6  12   2       61.30       51.92     14.01 o 
  -5  12   2      357.66      364.07     16.25 o 
  -4  12   2      250.10      269.08     11.86 o 
  -3  12   2      291.11      265.50     10.81 o 
  -2  12   2        0.25        4.71      4.38 o 
  -1  12   2      161.63      172.84      7.97 o 
   0  12   2        1.11        1.46      2.67 o 
   1  12   2        5.51        8.77      5.63 o 
   2  12   2        3.24        5.17      4.96 o 
   3  12   2      414.21      406.69     18.09 o 
   4  12   2       81.69       67.57     10.37 o 
   5  12   2      131.41      133.25      9.74 o 
   6  12   2      708.68      688.74     25.73 o 
   7  12   2      160.61      188.54     13.90 o 
   8  12   2        0.31        0.68      4.47 o 
  -7  13   2        2.69        3.75      4.45 o 
  -6  13   2      279.24      316.72     16.72 o 
  -5  13   2        5.19        3.79      5.02 o 
  -4  13   2        2.11        4.31      5.09 o 
  -3  13   2      758.99      740.83     23.22 o 
  -2  13   2       54.85       59.91      9.45 o 
  -1  13   2       45.76       31.71     12.08 o 
   0  13   2       17.02       20.41     18.44 o 
   1  13   2      445.34      446.95     29.07 o 
   2  13   2       63.91       47.72     18.60 o 
   3  13   2       11.36       11.16      5.87 o 
   4  13   2       20.19       15.64     13.61 o 
   5  13   2       10.19        6.65      5.83 o 
   6  13   2       48.93       38.36     12.46 o 
  -6  14   2       49.30       35.62      8.67 o 
  -5  14   2        1.29        3.26      6.92 o 
  -4  14   2       52.61       33.41     20.33 o 
  -3  14   2       33.65       34.24     24.59 o 
  -2  14   2      125.47      150.95     24.35 o 
  -1  14   2      623.93      702.36     45.71 o 
   0  14   2        4.91        6.36     10.03 o 
   1  14   2        9.18       18.67     14.85 o 
   2  14   2       90.36       67.94     50.68 o 
   3  14   2       66.92       50.75     28.04 o 
   4  14   2       77.65       57.49     34.53 o 
   5  14   2      731.49      770.71     45.80 o 
  -3  15   2      322.18      345.85     30.59 o 
  -2  15   2       10.89       17.25     13.31 o 
  -1  15   2       36.84       31.94     26.35 o 
   0  15   2        2.81        5.09      7.18 o 
   1  15   2      213.96      254.16     33.95 o 
   2  15   2      235.16      252.92     26.39 o 
   3  15   2       89.24       51.79     60.96 o 
 -13   0   3       48.84       52.62     11.89 o 
 -11   0   3     1002.69     1008.93     36.24 o 
  -9   0   3     1722.40     1793.98     47.33 o 
  -7   0   3     2055.24     2265.53     39.72 o 
  -5   0   3     2826.86     2967.53     46.64 o 
  -3   0   3    35978.27    37717.80   1136.14 o 
  -1   0   3     3531.71     3738.70     28.50 o 
   1   0   3     6380.86     6798.04     96.00 o 
   3   0   3      111.15      135.09      8.77 o 
   5   0   3     7118.33     7569.94    222.86 o 
   7   0   3      823.74      756.08     27.75 o 
   9   0   3      230.70      217.37     14.60 o 
  11   0   3     1106.68     1236.40     38.65 o 
 -13   1   3      301.43      299.17     12.86 o 
 -12   1   3       10.29        9.51      4.85 o 
 -11   1   3       34.97       33.87     12.36 o 
 -10   1   3       33.65       42.58     12.66 o 
  -9   1   3      298.69      302.10     10.13 o 
  -8   1   3      190.49      185.59      8.89 o 
  -7   1   3     1030.26     1053.75     17.10 o 
  -6   1   3      893.62      873.23     14.47 o 
  -5   1   3     4235.66     4465.31     67.53 o 
  -4   1   3      177.84      183.51      4.82 o 
  -3   1   3     8085.55     9082.54    102.29 o 
  -2   1   3    16221.31    18602.61    159.42 o 
  -1   1   3     8911.26     9601.08    188.28 o 
   0   1   3     7244.91     7967.99     36.24 o 
   1   1   3     5541.59     6167.88     63.49 o 
   2   1   3     2082.45     1921.73     32.72 o 
   3   1   3       20.20       30.09      3.66 o 
   4   1   3        6.46       12.61      3.97 o 
   5   1   3      517.16      531.17     16.68 o 
   6   1   3      188.01      177.50      7.98 o 
   7   1   3     1352.85     1352.84     24.74 o 
   8   1   3     2339.83     2324.59     43.08 o 
   9   1   3      201.33      193.63      9.30 o 
  10   1   3      528.08      524.74     19.46 o 
  11   1   3      347.47      356.08     15.68 o 
  12   1   3       68.72       55.71      8.95 o 
 -13   2   3        6.59        3.35      2.97 o 
 -12   2   3       23.56       15.65      7.86 o 
 -11   2   3      212.76      209.16      9.88 o 
 -10   2   3     1833.58     1849.68     49.02 o 
  -9   2   3      646.53      672.88     20.86 o 
  -8   2   3       81.69       78.14      5.55 o 
  -7   2   3      186.79      164.50      7.63 o 
  -6   2   3     1439.85     1455.68     19.97 o 
  -5   2   3       48.59       45.56      3.06 o 
  -4   2   3        0.03        3.17      1.15 o 
  -3   2   3     2362.25     2263.95     23.54 o 
  -2   2   3       11.89       12.61      2.04 o 
  -1   2   3      778.18      669.44      6.56 o 
   0   2   3      677.32      616.22      4.69 o 
   1   2   3     1477.86     1435.34     11.90 o 
   2   2   3     9301.57    10536.50    123.78 o 
   3   2   3     3099.01     3251.22     44.99 o 
   4   2   3     1648.91     1758.42     50.59 o 
   5   2   3      576.81      511.17     16.56 o 
   6   2   3       13.22       12.27      4.55 o 
   7   2   3        9.45       13.52      4.86 o 
   8   2   3     1010.99      983.41     28.17 o 
   9   2   3      118.28      108.65      8.52 o 
  10   2   3       79.43       76.11      9.46 o 
  11   2   3        0.01        1.34      4.20 o 
  12   2   3      207.78      215.69     12.66 o 
 -13   3   3       20.16       22.99     16.86 o 
 -12   3   3        1.07        1.63      3.53 o 
 -11   3   3      103.07       96.36      6.88 o 
 -10   3   3      857.96      852.75     29.89 o 
  -9   3   3     1229.78     1240.78     27.67 o 
  -8   3   3      171.67      162.83      6.98 o 
  -7   3   3       89.72       82.59      4.63 o 
  -6   3   3     1047.86     1003.21     21.61 o 
  -5   3   3     2188.00     2274.14     34.29 o 
  -4   3   3      580.03      572.35      7.36 o 
  -3   3   3       73.09       80.50      2.65 o 
  -2   3   3       38.92       34.37      1.87 o 
  -1   3   3     1568.35     1572.98     15.43 o 
   0   3   3     2306.67     2244.18     13.49 o 
   1   3   3        0.58        1.13      0.86 o 
   2   3   3     5790.04     5954.46    111.87 o 
   3   3   3        2.40        5.22      2.04 o 
   4   3   3     1022.45     1123.55     17.55 o 
   5   3   3      302.00      294.61     10.33 o 
   6   3   3      156.74      155.67      8.45 o 
   7   3   3      233.88      238.53      8.63 o 
   8   3   3      982.05      929.86     28.62 o 
   9   3   3       29.05       40.58     13.59 o 
  10   3   3      721.25      712.22     25.66 o 
  11   3   3      158.83      138.08      9.87 o 
  12   3   3        0.69        1.93      4.53 o 
 -13   4   3      124.51      137.07      9.69 o 
 -12   4   3      273.22      270.21     12.43 o 
 -11   4   3      192.76      170.62      9.13 o 
 -10   4   3      820.54      826.97     25.59 o 
  -9   4   3       15.28       19.60      6.72 o 
  -8   4   3       51.49       42.06      4.38 o 
  -7   4   3       81.02       77.87      4.43 o 
  -6   4   3     1358.44     1382.71     20.01 o 
  -5   4   3      705.84      748.08     14.94 o 
  -4   4   3      270.44      248.18      4.19 o 
  -3   4   3      785.45      821.82      9.49 o 
  -2   4   3     1419.51     1457.05     14.79 o 
  -1   4   3     2183.01     2226.82     21.19 o 
   0   4   3       30.08       21.40      1.68 o 
   1   4   3     1714.32     1618.62     21.99 o 
   2   4   3     3051.11     2901.49     35.69 o 
   3   4   3       42.56       27.11      7.44 o 
   4   4   3     4517.44     4833.16     57.73 o 
   5   4   3      410.89      384.03     12.64 o 
   6   4   3      107.69       92.08      7.33 o 
   7   4   3       44.07       52.94     13.59 o 
   8   4   3      610.70      591.08     30.39 o 
   9   4   3      555.29      523.91     18.58 o 
  10   4   3      113.08      121.33     10.59 o 
  11   4   3      242.94      250.05     12.54 o 
  12   4   3      137.93      154.44     12.82 o 
 -13   5   3      217.43      216.71     17.82 o 
 -12   5   3        7.98        7.43      4.76 o 
 -11   5   3       36.86       40.37     10.14 o 
 -10   5   3      474.89      484.61     13.86 o 
  -9   5   3       46.96       50.07      6.13 o 
  -8   5   3      103.48      109.98      5.44 o 
  -7   5   3      255.80      245.20      7.80 o 
  -6   5   3      690.50      662.07     21.86 o 
  -5   5   3      408.04      364.59      7.89 o 
  -4   5   3       33.82       38.18      3.25 o 
  -3   5   3     2181.18     2261.82     17.97 o 
  -2   5   3     1432.36     1337.27     14.15 o 
  -1   5   3     2606.36     2954.22     25.84 o 
   0   5   3     1588.87     1747.08     13.47 o 
   1   5   3      951.62      969.69     11.04 o 
   2   5   3     1336.22     1434.34     24.77 o 
   3   5   3      656.10      636.32     17.09 o 
   4   5   3     2183.17     2337.60     31.59 o 
   5   5   3       18.25       25.24      7.62 o 
   6   5   3      493.16      418.11     26.43 o 
   7   5   3       34.02       28.57      8.92 o 
   8   5   3      296.48      287.58     11.56 o 
   9   5   3      123.19       95.11      7.97 o 
  10   5   3        5.56        5.57      4.62 o 
  11   5   3       29.49       40.85      9.28 o 
  12   5   3      847.15      916.45     37.63 o 
 -12   6   3      676.04      728.64     33.76 o 
 -11   6   3        0.89        2.10      4.33 o 
 -10   6   3       31.37       21.47      7.90 o 
  -9   6   3      141.24      124.66      7.39 o 
  -8   6   3      204.43      213.06      8.59 o 
  -7   6   3      121.05      114.65      6.17 o 
  -6   6   3     3148.76     2951.16    112.95 o 
  -5   6   3      298.94      307.55     10.03 o 
  -4   6   3     4233.47     4523.17     50.54 o 
  -3   6   3       98.11      109.25      5.81 o 
  -2   6   3       96.57      123.08      2.19 o 
  -1   6   3       22.45       27.76      1.84 o 
   0   6   3       19.49       28.86      3.03 o 
   1   6   3      126.07      118.22      3.62 o 
   2   6   3     5308.14     5572.80     96.99 o 
   3   6   3      556.76      580.63     10.20 o 
   4   6   3     3955.01     3954.60     99.85 o 
   5   6   3        1.70        4.16      2.16 o 
   6   6   3      152.19      156.72      8.12 o 
   7   6   3      807.79      794.94     25.02 o 
   8   6   3      323.81      296.17     12.95 o 
   9   6   3       42.15       25.88     11.61 o 
  10   6   3        0.88        2.54      3.27 o 
  11   6   3       85.73       88.12     12.83 o 
 -12   7   3      100.33      121.64     15.69 o 
 -11   7   3      122.20      110.62     17.97 o 
 -10   7   3      331.39      326.52     22.67 o 
  -9   7   3      580.65      632.09     24.32 o 
  -8   7   3      493.45      477.24     15.99 o 
  -7   7   3      149.81      123.19      6.81 o 
  -6   7   3       10.70       16.32      2.99 o 
  -5   7   3       52.12       62.88      6.53 o 
  -4   7   3        9.33        7.99      2.81 o 
  -3   7   3      496.55      551.85     13.71 o 
  -2   7   3     3661.58     3894.09     38.85 o 
  -1   7   3     1746.74     1774.90     33.32 o 
   0   7   3        1.90        6.07      1.99 o 
   1   7   3       31.41       29.19      3.49 o 
   2   7   3        9.51       17.37      5.06 o 
   3   7   3      520.32      524.56      9.44 o 
   4   7   3     2018.91     2073.88     35.88 o 
   5   7   3       15.56       10.54      3.77 o 
   6   7   3        6.51        3.71      2.38 o 
   7   7   3       56.83       53.55      6.63 o 
   8   7   3       92.62       93.43     10.05 o 
   9   7   3       17.80       19.21      9.37 o 
  10   7   3        0.34        5.18      5.23 o 
  11   7   3      130.63      122.00     15.49 o 
 -12   8   3       56.41       48.26     35.31 o 
 -11   8   3       52.57       42.91     25.16 o 
 -10   8   3       44.86       34.62     18.94 o 
  -9   8   3      144.31      151.43     11.48 o 
  -8   8   3        8.24        2.62      4.45 o 
  -7   8   3      494.68      544.47     24.00 o 
  -6   8   3       16.71       15.86      7.56 o 
  -5   8   3     1429.71     1481.32     36.30 o 
  -4   8   3      156.39      170.21      8.76 o 
  -3   8   3      629.06      585.41     13.18 o 
  -2   8   3      210.53      217.73      8.25 o 
  -1   8   3        0.25        1.28      0.61 o 
   0   8   3      135.74      150.25      4.97 o 
   1   8   3     6850.75     6986.25     62.88 o 
   2   8   3      247.32      223.53      7.61 o 
   3   8   3       10.39       10.09      3.68 o 
   4   8   3     1945.70     1860.24     30.55 o 
   5   8   3     1555.50     1567.56     26.82 o 
   6   8   3        0.07        2.24      2.47 o 
   7   8   3      425.59      429.42     14.05 o 
   8   8   3        9.76        9.00      6.13 o 
   9   8   3     1124.84     1138.52     39.93 o 
  10   8   3      536.78      547.23     30.26 o 
 -11   9   3       23.23       22.36     14.43 o 
 -10   9   3       35.64       25.27     16.73 o 
  -9   9   3      373.06      378.07     19.49 o 
  -8   9   3       20.14       11.32      6.32 o 
  -7   9   3        1.64        1.64      4.16 o 
  -6   9   3        0.18        1.60      4.92 o 
  -5   9   3     2251.35     2395.04     46.16 o 
  -4   9   3       15.67       27.44      9.31 o 
  -3   9   3       78.99       88.83      8.56 o 
  -2   9   3       69.01       54.04      4.28 o 
  -1   9   3      225.09      239.20      4.26 o 
   0   9   3       45.88       51.54      4.33 o 
   1   9   3      167.25      151.03      5.20 o 
   2   9   3      590.99      524.93     13.58 o 
   3   9   3       85.92       74.00      4.61 o 
   4   9   3      499.50      457.20     12.96 o 
   5   9   3       26.03       19.25      7.40 o 
   6   9   3      551.80      566.96     25.75 o 
   7   9   3      258.96      257.88     14.07 o 
   8   9   3      244.20      250.41     15.44 o 
   9   9   3        0.31        1.93      4.77 o 
  10   9   3       13.32       27.23     17.05 o 
 -10  10   3      208.04      197.47     14.33 o 
  -9  10   3       91.72       92.67     10.72 o 
  -8  10   3       12.44       11.68      8.29 o 
  -7  10   3     1114.33     1148.44     36.34 o 
  -6  10   3      132.80      129.08     11.47 o 
  -5  10   3       31.36       27.88      9.82 o 
  -4  10   3      273.39      248.28     12.41 o 
  -3  10   3      889.49      864.14     23.03 o 
  -2  10   3      621.77      589.51     16.57 o 
  -1  10   3       70.93       57.98      3.27 o 
   0  10   3     1423.67     1382.48     21.65 o 
   1  10   3      186.89      198.60      7.09 o 
   2  10   3      117.71      103.19      4.82 o 
   3  10   3       19.65       13.98      5.79 o 
   4  10   3        6.80        6.05      4.99 o 
   5  10   3      209.32      213.62     17.87 o 
   6  10   3      106.62       97.69     15.38 o 
   7  10   3       17.34       14.49     10.01 o 
   8  10   3        4.08        5.95      5.81 o 
   9  10   3      321.25      383.23     22.87 o 
 -10  11   3      301.28      313.61     20.86 o 
  -9  11   3       12.00       16.53     10.68 o 
  -8  11   3        6.31       11.10      8.65 o 
  -7  11   3      316.03      315.91     16.31 o 
  -6  11   3       15.77       14.52      6.96 o 
  -5  11   3      249.53      243.66     10.66 o 
  -4  11   3        6.67        9.97      5.34 o 
  -3  11   3      578.45      510.06     20.46 o 
  -2  11   3      470.69      477.00     18.87 o 
  -1  11   3       17.30       18.22      6.56 o 
   0  11   3     1318.45     1257.34     32.23 o 
   1  11   3      796.92      739.57     24.50 o 
   2  11   3       49.38       40.54      6.02 o 
   3  11   3       15.67       15.31      7.29 o 
   4  11   3      561.30      594.82     21.25 o 
   5  11   3       93.26       92.56     13.07 o 
   6  11   3      748.23      797.12     27.49 o 
   7  11   3       78.56       60.67     12.38 o 
   8  11   3        0.34        4.08      5.03 o 
  -9  12   3      339.96      425.50     26.49 o 
  -8  12   3       97.18       94.85     10.08 o 
  -7  12   3      135.81      123.02     10.34 o 
  -6  12   3       24.11       23.52     12.29 o 
  -5  12   3       30.64       26.58     14.73 o 
  -4  12   3       80.19       94.87     10.11 o 
  -3  12   3       72.89       82.13     11.51 o 
  -2  12   3       62.02       40.04     15.24 o 
  -1  12   3        0.24        1.69      2.32 o 
   0  12   3       36.49       29.16     10.60 o 
   1  12   3       48.14       37.75     17.90 o 
   2  12   3      279.15      290.27     11.99 o 
   3  12   3      196.22      219.34     11.87 o 
   4  12   3        1.31        4.01      3.26 o 
   5  12   3      317.75      386.75     17.88 o 
   6  12   3       68.94       54.61     24.29 o 
   7  12   3        0.96        3.30      4.46 o 
  -7  13   3        0.28        0.78      4.24 o 
  -6  13   3       59.36       63.08     11.64 o 
  -5  13   3      455.09      462.42     18.21 o 
  -4  13   3       21.47       27.43     12.29 o 
  -3  13   3       80.20       88.99      7.47 o 
  -2  13   3       10.89       20.03      9.07 o 
  -1  13   3        0.05        1.15      3.35 o 
   0  13   3      983.55     1034.95     50.01 o 
   1  13   3      138.15      157.67     24.67 o 
   2  13   3      574.25      520.25     23.92 o 
   3  13   3      111.46      107.60     18.19 o 
   4  13   3       42.25       49.80      8.95 o 
   5  13   3      250.32      262.57     15.90 o 
   6  13   3        3.08        4.26      3.87 o 
  -6  14   3       30.28       24.02     18.11 o 
  -5  14   3       65.99       84.97      8.14 o 
  -4  14   3       26.89       24.03     14.11 o 
  -3  14   3      187.83      199.59     14.12 o 
  -2  14   3      301.37      326.97     24.61 o 
  -1  14   3       71.22       58.50     34.89 o 
   0  14   3      470.99      523.31     31.25 o 
   1  14   3       94.83      122.18     25.75 o 
   2  14   3       55.61       30.79     31.87 o 
   3  14   3        1.65        2.38      5.59 o 
   4  14   3       43.00       29.10     25.79 o 
   5  14   3        6.57        3.54      4.58 o 
  -3  15   3        3.74        4.19      9.98 o 
  -2  15   3       38.07       39.29     34.65 o 
  -1  15   3       13.99       15.63     11.93 o 
   0  15   3      299.28      298.18     26.48 o 
   1  15   3        8.09        6.67      8.52 o 
   2  15   3      801.71      938.41     61.02 o 
 -14   0   4        1.17        3.13      6.92 o 
 -12   0   4      209.16      200.25     15.08 o 
 -10   0   4       59.09       63.99     24.71 o 
  -8   0   4      147.77      124.48     10.24 o 
  -6   0   4        6.82        5.73      3.93 o 
  -4   0   4     5279.19     5630.87     60.55 o 
  -2   0   4    37229.82    42648.90   1109.71 o 
   0   0   4     2255.71     2304.43     70.68 o 
   2   0   4     4246.33     4610.25     53.79 o 
   4   0   4     6350.20     6444.89    331.05 o 
   6   0   4      506.16      456.15     19.90 o 
   8   0   4      121.68      129.41     15.80 o 
  10   0   4      288.88      301.20     21.64 o 
  12   0   4      269.38      273.67     20.51 o 
 -14   1   4       96.02       91.49      8.92 o 
 -13   1   4        0.23        0.80      4.23 o 
 -12   1   4      332.60      323.34     13.33 o 
 -11   1   4      115.65      108.97      7.04 o 
 -10   1   4       40.74       43.31      7.38 o 
  -9   1   4       23.18       19.48      6.10 o 
  -8   1   4      900.55      889.95     19.05 o 
  -7   1   4      642.94      563.92     12.19 o 
  -6   1   4     1721.36     1813.09     23.56 o 
  -5   1   4     1402.41     1487.69     20.15 o 
  -4   1   4     2504.45     2539.71     20.70 o 
  -3   1   4       32.03       33.58      2.01 o 
  -2   1   4     1476.15     1578.13     12.01 o 
  -1   1   4    25011.06    26743.62    441.23 o 
   0   1   4     7170.44     7515.15    104.24 o 
   1   1   4     3703.70     3745.47     71.03 o 
   2   1   4     1368.84     1334.29     44.96 o 
   3   1   4      106.32      143.24      7.59 o 
   4   1   4      384.05      330.24     12.33 o 
   5   1   4      125.92      126.53      7.28 o 
   6   1   4     2693.60     2798.77     39.05 o 
   7   1   4        0.07        3.47      3.67 o 
   8   1   4      448.57      457.02     15.60 o 
   9   1   4       99.54       80.04     11.49 o 
  10   1   4      154.19      138.30     11.19 o 
  11   1   4        4.07        7.08      4.29 o 
  12   1   4        3.24        2.22      3.45 o 
 -13   2   4       11.15       11.21      5.17 o 
 -12   2   4       28.77       23.82      9.19 o 
 -11   2   4       21.86       14.50      6.31 o 
 -10   2   4      114.69      120.67      7.51 o 
  -9   2   4     1449.83     1477.85     32.03 o 
  -8   2   4      190.49      181.30      8.43 o 
  -7   2   4      203.74      191.07      7.71 o 
  -6   2   4     1038.90      974.16     44.27 o 
  -5   2   4      467.43      538.57     12.29 o 
  -4   2   4       22.46       20.04      2.17 o 
  -3   2   4      678.44      579.87      9.04 o 
  -2   2   4      362.87      387.94      5.26 o 
  -1   2   4        5.53       12.93      2.30 o 
   0   2   4     2338.93     2378.97     16.16 o 
   1   2   4      388.49      400.79      6.76 o 
   2   2   4       36.05       27.71      4.66 o 
   3   2   4      198.20      193.11      7.32 o 
   4   2   4     2972.43     3421.37     97.93 o 
   5   2   4     2951.52     2902.47     48.37 o 
   6   2   4       14.42       13.14      4.23 o 
   7   2   4       86.08       75.91      9.45 o 
   8   2   4      157.29      167.92      9.64 o 
   9   2   4      222.65      234.39     10.43 o 
  10   2   4      101.48       92.35     10.07 o 
  11   2   4      108.07      111.53     10.23 o 
  12   2   4       21.60       16.63      9.80 o 
 -13   3   4      161.13      169.91     14.54 o 
 -12   3   4        7.60        4.79      4.02 o 
 -11   3   4      267.88      273.27     11.53 o 
 -10   3   4       50.34       47.68      5.63 o 
  -9   3   4      233.42      237.68     10.31 o 
  -8   3   4      425.95      403.56     10.92 o 
  -7   3   4     4395.01     4661.88    100.28 o 
  -6   3   4     2001.38     2165.90     50.86 o 
  -5   3   4        0.84        2.59      0.89 o 
  -4   3   4        0.12        1.27      0.94 o 
  -3   3   4     1162.07     1259.22     17.58 o 
  -2   3   4      902.78      940.99      9.61 o 
  -1   3   4       18.86       15.20      3.04 o 
   0   3   4       99.53       80.13      2.72 o 
   1   3   4     3018.94     3022.59     28.73 o 
   2   3   4     2412.41     2545.95     57.82 o 
   3   3   4     4750.12     5118.36     90.36 o 
   4   3   4     1063.21     1009.21     17.47 o 
   5   3   4        3.98        6.73      2.84 o 
   6   3   4       12.40       11.98      4.79 o 
   7   3   4      468.78      387.45     16.98 o 
   8   3   4      223.07      230.17     11.65 o 
   9   3   4      784.13      750.43     21.86 o 
  10   3   4      108.09      104.97      8.54 o 
  11   3   4        4.60        7.14      3.77 o 
  12   3   4       72.57       34.74     29.00 o 
 -13   4   4        5.15        5.82      3.90 o 
 -12   4   4      188.90      176.20     10.13 o 
 -11   4   4       13.09       17.29      6.65 o 
 -10   4   4      259.34      254.83      8.80 o 
  -9   4   4       23.70       35.53      8.21 o 
  -8   4   4     1357.78     1350.81     35.95 o 
  -7   4   4       74.47       71.79      5.03 o 
  -6   4   4     1089.10     1078.95     14.63 o 
  -5   4   4     1350.37     1397.80     20.54 o 
  -4   4   4     3460.66     3655.78     29.36 o 
  -3   4   4     2077.85     2298.72     28.20 o 
  -2   4   4       58.71       51.90      2.14 o 
  -1   4   4      640.25      590.39      7.45 o 
   0   4   4     1838.55     1720.26     12.51 o 
   1   4   4      688.25      722.73     11.83 o 
   2   4   4     2279.89     2387.77     34.36 o 
   3   4   4      655.52      797.67     14.44 o 
   4   4   4      976.10      970.38     41.20 o 
   5   4   4       40.20       39.98     11.01 o 
   6   4   4      212.90      206.87      8.78 o 
   7   4   4     1107.99     1088.56     25.07 o 
   8   4   4      422.41      396.32     15.02 o 
   9   4   4       38.21       41.49     13.57 o 
  10   4   4       95.39       84.26      9.87 o 
  11   4   4      155.03      167.15     11.34 o 
 -13   5   4       20.91       25.68     15.31 o 
 -12   5   4       14.37       13.69      8.40 o 
 -11   5   4     1052.21     1074.94     31.25 o 
 -10   5   4       38.00       40.97      5.48 o 
  -9   5   4      279.05      246.78      9.66 o 
  -8   5   4        5.24        4.58      2.48 o 
  -7   5   4      905.63      905.64     14.91 o 
  -6   5   4      162.10      173.57      5.11 o 
  -5   5   4        2.60        7.49      2.04 o 
  -4   5   4       12.72       15.33      1.61 o 
  -3   5   4    11597.42    13364.41    135.87 o 
  -2   5   4      534.57      578.40     12.03 o 
  -1   5   4     2608.94     2594.88     17.33 o 
   0   5   4      173.37      175.12      4.20 o 
   1   5   4      549.89      604.02     11.14 o 
   2   5   4      283.28      346.08     10.65 o 
   3   5   4       70.82       66.51      4.52 o 
   4   5   4       24.44       27.07      8.14 o 
   5   5   4      328.95      291.94     12.67 o 
   6   5   4      238.39      218.07      9.70 o 
   7   5   4     1406.22     1366.09     41.23 o 
   8   5   4      141.48      154.58      9.32 o 
   9   5   4       12.58        7.28      3.92 o 
  10   5   4       12.03       13.37      5.50 o 
  11   5   4      264.04      276.73     15.12 o 
 -13   6   4       72.00       71.85     16.32 o 
 -12   6   4      222.26      232.30     15.36 o 
 -11   6   4       30.41       33.54     16.69 o 
 -10   6   4      146.10      163.42     11.90 o 
  -9   6   4       53.28       55.96      6.83 o 
  -8   6   4      689.63      678.24     22.05 o 
  -7   6   4      228.50      211.25      8.04 o 
  -6   6   4     1295.44     1264.08     54.15 o 
  -5   6   4      125.15      124.73      4.98 o 
  -4   6   4       87.95       83.70      1.88 o 
  -3   6   4      313.49      310.18      7.57 o 
  -2   6   4     1309.80     1377.21     12.88 o 
  -1   6   4      352.59      334.88      7.78 o 
   0   6   4      299.40      291.53     14.75 o 
   1   6   4     1177.86     1156.79     14.80 o 
   2   6   4       26.14       31.53      9.50 o 
   3   6   4      170.87      166.39      6.45 o 
   4   6   4      225.43      238.82      9.66 o 
   5   6   4       61.08       61.96      6.13 o 
   6   6   4      372.01      360.98     16.96 o 
   7   6   4     1530.69     1613.06     45.87 o 
   8   6   4        0.12        0.35      4.20 o 
   9   6   4      162.94      155.87      9.73 o 
  10   6   4       10.30        9.81      6.12 o 
  11   6   4      121.32      137.82     22.65 o 
 -12   7   4       77.17       62.36     23.68 o 
 -11   7   4      667.63      725.10     26.13 o 
 -10   7   4       13.18       18.54     10.24 o 
  -9   7   4      193.70      186.32     12.09 o 
  -8   7   4      180.37      195.64     12.35 o 
  -7   7   4      500.43      466.38      9.46 o 
  -6   7   4       45.68       38.30      2.79 o 
  -5   7   4      682.53      694.25     21.89 o 
  -4   7   4        9.90       10.00      4.11 o 
  -3   7   4      906.36      834.20     12.40 o 
  -2   7   4      125.22      122.02      4.02 o 
  -1   7   4     1831.15     1789.03     32.86 o 
   0   7   4      118.38      133.99      4.84 o 
   1   7   4      136.01      156.70      5.59 o 
   2   7   4      925.46      933.13     19.21 o 
   3   7   4       93.54       92.95      5.46 o 
   4   7   4        8.61        7.51      2.60 o 
   5   7   4     2324.68     2342.13     39.00 o 
   6   7   4      547.47      502.61     14.79 o 
   7   7   4      246.03      263.20      9.67 o 
   8   7   4       31.56       38.62      6.90 o 
   9   7   4       39.44       29.31     15.25 o 
  10   7   4      396.17      400.58     22.03 o 
 -12   8   4       59.11       64.53     14.77 o 
 -11   8   4        0.08        4.10      5.14 o 
 -10   8   4      231.34      226.68     15.73 o 
  -9   8   4       23.88       23.18      9.81 o 
  -8   8   4      685.61      712.53     26.80 o 
  -7   8   4      761.50      769.74     28.85 o 
  -6   8   4      439.25      426.29     18.75 o 
  -5   8   4      108.65       91.96      7.19 o 
  -4   8   4       87.06       78.45      8.20 o 
  -3   8   4        0.03        4.28      3.26 o 
  -2   8   4        4.90        6.74      1.78 o 
  -1   8   4       32.16       22.22      3.86 o 
   0   8   4     1514.70     1491.03     13.71 o 
   1   8   4      234.28      231.23      8.12 o 
   2   8   4      957.65      915.37     24.89 o 
   3   8   4      528.01      521.20     12.09 o 
   4   8   4      170.98      167.55      7.06 o 
   5   8   4      453.48      435.02     20.62 o 
   6   8   4       54.02       36.28      6.62 o 
   7   8   4      273.78      277.32     11.49 o 
   8   8   4      406.09      471.23     23.59 o 
   9   8   4       32.51       27.04     18.25 o 
  10   8   4       29.13       29.34     19.94 o 
 -11   9   4       65.26       74.24     11.53 o 
 -10   9   4       19.90       16.62      9.19 o 
  -9   9   4      119.03      125.96     11.37 o 
  -8   9   4      480.19      502.75     21.35 o 
  -7   9   4      188.89      175.04     11.18 o 
  -6   9   4      556.01      521.87     21.23 o 
  -5   9   4      562.00      572.66     17.36 o 
  -4   9   4     1396.99     1392.30     35.57 o 
  -3   9   4      106.38       97.46      7.50 o 
  -2   9   4      154.20      128.62      7.79 o 
  -1   9   4       12.53       19.25      4.41 o 
   0   9   4      437.17      398.85      8.39 o 
   1   9   4     1444.03     1469.27     24.04 o 
   2   9   4        2.72        3.33      1.78 o 
   3   9   4       47.73       44.64      4.12 o 
   4   9   4      615.34      634.27     17.59 o 
   5   9   4      157.64      140.89      6.48 o 
   6   9   4       22.34       19.80      8.05 o 
   7   9   4       43.97       24.56     13.54 o 
   8   9   4      228.32      205.45     14.56 o 
   9   9   4       80.05      100.57     14.24 o 
 -10  10   4      116.32      115.66     11.64 o 
  -9  10   4       41.23       34.38     19.29 o 
  -8  10   4        0.08        0.32      7.79 o 
  -7  10   4       43.39       43.95     17.02 o 
  -6  10   4        7.38       18.49      7.16 o 
  -5  10   4       53.12       58.68      9.54 o 
  -4  10   4      445.83      458.07     18.35 o 
  -3  10   4       54.74       39.43      6.43 o 
  -2  10   4      322.26      332.56     14.52 o 
  -1  10   4      890.71      909.05     24.02 o 
   0  10   4      489.60      467.57      9.18 o 
   1  10   4        7.60        4.79      2.33 o 
   2  10   4      154.21      153.35      5.20 o 
   3  10   4       87.74       81.45      4.73 o 
   4  10   4      763.17      722.07     27.45 o 
   5  10   4       23.07       27.98     12.64 o 
   6  10   4      205.38      177.47     13.35 o 
   7  10   4        0.07        2.38      5.52 o 
   8  10   4        0.47        0.99      4.38 o 
   9  10   4      412.39      446.08     26.92 o 
 -10  11   4        3.54        6.14      6.71 o 
  -9  11   4       19.64       21.49     11.33 o 
  -8  11   4      128.30      152.29     15.24 o 
  -7  11   4       25.63       25.70     10.44 o 
  -6  11   4        0.04        2.54      3.37 o 
  -5  11   4      175.26      169.07      9.63 o 
  -4  11   4        3.69        4.12      2.70 o 
  -3  11   4      829.98      887.45     30.78 o 
  -2  11   4      160.99      170.42      8.05 o 
  -1  11   4      156.12      151.02      6.03 o 
   0  11   4      205.32      197.69      6.17 o 
   1  11   4       84.65       78.06      4.10 o 
   2  11   4        8.52        7.87      3.75 o 
   3  11   4      400.99      419.42     18.93 o 
   4  11   4        2.78        2.37      2.91 o 
   5  11   4      707.36      736.76     27.61 o 
   6  11   4      388.65      380.35     18.74 o 
   7  11   4       49.79       41.36     18.88 o 
   8  11   4      431.42      446.26     26.98 o 
  -9  12   4      290.55      288.40     19.26 o 
  -8  12   4      135.26      134.33     12.63 o 
  -7  12   4      252.17      251.56     17.70 o 
  -6  12   4      196.93      202.72     15.05 o 
  -5  12   4      213.88      216.31     12.29 o 
  -4  12   4      284.52      306.66     18.52 o 
  -3  12   4       34.59       29.31      6.20 o 
  -2  12   4      940.37      855.44     95.39 o 
  -1  12   4      162.11      169.62      8.20 o 
   0  12   4      329.04      326.89     12.09 o 
   1  12   4      576.13      510.89     21.31 o 
   2  12   4        2.22        0.22      1.75 o 
   3  12   4      296.66      270.93     14.48 o 
   4  12   4      400.37      391.96     17.40 o 
   5  12   4      661.16      662.29     25.76 o 
   6  12   4      528.98      557.95     25.32 o 
   7  12   4        3.57        8.54      5.23 o 
  -7  13   4      598.56      660.61     28.56 o 
  -6  13   4       78.36       87.07     17.39 o 
  -5  13   4      135.72      129.79     10.92 o 
  -4  13   4        0.36        1.55      3.18 o 
  -3  13   4      254.05      238.46     11.26 o 
  -2  13   4       74.11       80.02     11.13 o 
  -1  13   4        0.82        7.96      8.87 o 
   0  13   4       63.73       64.96     34.35 o 
   1  13   4      301.24      320.01     31.59 o 
   2  13   4        9.93        5.54      4.11 o 
   3  13   4        0.69        2.50      3.74 o 
   4  13   4      115.22      122.99      9.68 o 
   5  13   4        5.53        2.46      5.06 o 
   6  13   4      134.35      145.19     13.57 o 
  -6  14   4       19.55       13.01     11.39 o 
  -5  14   4      135.39      154.79      9.97 o 
  -4  14   4       16.04       12.81      9.56 o 
  -3  14   4       19.01       22.04     18.03 o 
  -2  14   4       64.39       75.52     35.46 o 
  -1  14   4      472.69      517.69     30.94 o 
   0  14   4       35.48       44.13     32.70 o 
   1  14   4        5.66        7.40     10.41 o 
   2  14   4       23.44       24.05     26.30 o 
   3  14   4       98.18       83.12     57.07 o 
   4  14   4        7.03        6.41      6.94 o 
  -3  15   4      493.86      509.92     37.36 o 
  -2  15   4       55.58       58.15     33.28 o 
  -1  15   4      234.18      223.75     23.65 o 
   0  15   4       19.54       19.44     21.45 o 
   1  15   4       18.10       29.49     23.66 o 
 -13   0   5       20.20       20.83     12.11 o 
 -11   0   5     1505.36     1537.59     49.24 o 
  -9   0   5     1470.81     1512.23     42.50 o 
  -7   0   5       36.43       37.64     14.71 o 
  -5   0   5       18.40       24.84     10.37 o 
  -3   0   5      265.90      329.42     12.10 o 
  -1   0   5    10928.79    12106.84     44.11 o 
   1   0   5       36.31       45.49     16.68 o 
   5   0   5      646.41      644.39     21.34 o 
   7   0   5      379.89      359.74     21.91 o 
   9   0   5       43.19       42.58     23.80 o 
  11   0   5      123.04      139.44     13.96 o 
 -14   1   5      317.99      315.67     16.17 o 
 -13   1   5       11.68        7.75      3.41 o 
 -12   1   5      273.33      262.42     11.87 o 
 -11   1   5      177.36      177.59     11.52 o 
 -10   1   5       66.53       64.92     17.74 o 
  -9   1   5      908.82      839.92     18.69 o 
  -8   1   5        4.50        5.43      2.13 o 
  -7   1   5      169.81      167.78      7.01 o 
  -6   1   5        0.36        5.68      2.39 o 
  -5   1   5     4763.65     5458.49     48.75 o 
  -4   1   5      291.65      269.40      6.77 o 
  -3   1   5      127.74      144.99      6.51 o 
  -2   1   5     4203.99     4596.63     50.77 o 
  -1   1   5     4402.63     4440.43    118.12 o 
   0   1   5       19.83       23.99      3.54 o 
   1   1   5     6194.39     6840.51     81.42 o 
   2   1   5      210.48      211.08      7.89 o 
   3   1   5     5471.69     5968.06     83.68 o 
   4   1   5       49.20       62.88     10.51 o 
   5   1   5        4.90        5.64      3.43 o 
   6   1   5        3.17        2.13      3.78 o 
   7   1   5     2430.82     2461.95     63.24 o 
   8   1   5      230.08      215.73     12.80 o 
   9   1   5       25.13       18.04      5.93 o 
  10   1   5      125.13      137.36     10.17 o 
  11   1   5       18.25       20.58     10.58 o 
  12   1   5       74.69       63.40     14.40 o 
 -14   2   5        5.78        4.18      4.20 o 
 -13   2   5       19.28       14.51      8.35 o 
 -12   2   5     1083.12     1098.00     31.19 o 
 -11   2   5        2.60        3.23      3.14 o 
 -10   2   5      184.83      173.93      9.31 o 
  -9   2   5      485.65      484.14     17.00 o 
  -8   2   5       17.19       24.22      9.13 o 
  -7   2   5      166.31      198.25      8.16 o 
  -6   2   5     1409.56     1407.04     20.34 o 
  -5   2   5      132.38      133.69      6.95 o 
  -4   2   5     4028.47     4041.05     64.87 o 
  -3   2   5      938.99      848.09     17.71 o 
  -2   2   5      104.91       89.98      2.85 o 
  -1   2   5      226.80      177.66      4.51 o 
   0   2   5      250.70      261.55      6.79 o 
   1   2   5     1016.16     1031.95     16.97 o 
   2   2   5     1813.08     1866.03     21.08 o 
   3   2   5     1733.73     1638.49     23.47 o 
   4   2   5     4773.93     4504.13    110.02 o 
   5   2   5      512.07      541.34     16.52 o 
   6   2   5      421.51      354.63     12.84 o 
   7   2   5      161.35      140.83     10.04 o 
   8   2   5        0.03        2.25      3.97 o 
   9   2   5       10.25       13.11      5.44 o 
  10   2   5      277.38      275.12     15.56 o 
  11   2   5       11.64       11.71      7.82 o 
 -13   3   5       12.23       12.66      9.68 o 
 -12   3   5      150.06      145.26      8.90 o 
 -11   3   5      293.55      289.72     10.41 o 
 -10   3   5       80.17       72.23      5.95 o 
  -9   3   5       83.68       83.52      7.11 o 
  -8   3   5      306.51      329.51      9.29 o 
  -7   3   5      411.18      420.03      9.50 o 
  -6   3   5     3217.78     3280.54     42.64 o 
  -5   3   5     1076.70     1038.67     40.52 o 
  -4   3   5       13.60        6.74      1.77 o 
  -3   3   5      813.84      775.38     10.10 o 
  -2   3   5     1606.37     1727.24     19.10 o 
  -1   3   5     1850.61     1800.11     22.29 o 
   0   3   5      600.36      671.58     11.30 o 
   1   3   5       55.85       49.47      3.09 o 
   2   3   5       60.03       36.46      5.85 o 
   3   3   5     2661.97     2742.71     34.92 o 
   4   3   5        7.94       11.23      3.72 o 
   5   3   5      676.94      684.87     22.32 o 
   6   3   5       16.48       17.43      6.35 o 
   7   3   5      100.46       96.84     10.85 o 
   8   3   5        1.66        6.06      3.26 o 
   9   3   5       11.50       14.46      6.06 o 
  10   3   5      367.63      367.85     16.06 o 
  11   3   5      290.83      295.21     18.01 o 
 -13   4   5      895.80      918.05     29.88 o 
 -12   4   5      204.89      216.88     14.33 o 
 -11   4   5      292.46      265.91      9.43 o 
 -10   4   5      454.18      429.39     15.60 o 
  -9   4   5      400.08      422.44     13.69 o 
  -8   4   5      983.27      977.05     19.24 o 
  -7   4   5      194.72      169.37      7.66 o 
  -6   4   5      138.51      141.93      4.82 o 
  -5   4   5      481.72      450.83     10.19 o 
  -4   4   5     1479.31     1504.63     14.81 o 
  -3   4   5      239.96      251.21      5.21 o 
  -2   4   5      784.84      754.92     10.15 o 
  -1   4   5      141.16      125.81      3.86 o 
   0   4   5      130.47      132.86      5.65 o 
   1   4   5       60.09       59.65      3.88 o 
   2   4   5       83.98      101.70      4.73 o 
   3   4   5      687.38      687.26     20.91 o 
   4   4   5     1579.67     1657.63     43.06 o 
   5   4   5       13.26        7.47      2.88 o 
   6   4   5      319.63      315.33     13.04 o 
   7   4   5      492.15      430.97     17.79 o 
   8   4   5        6.80        9.71      4.22 o 
   9   4   5        7.36        4.04      3.43 o 
  10   4   5       48.63       40.07     23.01 o 
  11   4   5       82.28       75.27     11.74 o 
 -13   5   5       28.52       20.69     15.98 o 
 -12   5   5      167.04      174.06     13.20 o 
 -11   5   5      227.80      233.76     10.90 o 
 -10   5   5      533.21      557.11     16.76 o 
  -9   5   5      169.79      173.08      6.81 o 
  -8   5   5       53.60       73.85      5.57 o 
  -7   5   5      259.31      253.91      5.34 o 
  -6   5   5       84.56       84.76      3.43 o 
  -5   5   5     1093.48     1142.62     12.81 o 
  -4   5   5      362.58      345.83      8.40 o 
  -3   5   5        0.65        1.83      0.82 o 
  -2   5   5     1268.70     1219.77     21.28 o 
  -1   5   5     2621.51     2594.93     45.57 o 
   0   5   5     1200.00     1247.35     15.10 o 
   1   5   5      776.82      764.73     11.88 o 
   2   5   5       18.05        8.01      2.81 o 
   3   5   5      907.75      906.10     18.68 o 
   4   5   5      101.08      119.90      6.89 o 
   5   5   5       50.84       58.81     16.68 o 
   6   5   5      235.90      247.03     11.92 o 
   7   5   5      123.83      114.70      9.96 o 
   8   5   5      810.59      822.08     24.42 o 
   9   5   5      100.75      114.41     11.50 o 
  10   5   5     1255.46     1406.97     30.44 o 
  11   5   5      135.20      132.67     13.26 o 
 -13   6   5       10.23       14.54     12.36 o 
 -12   6   5      142.09      138.74     15.47 o 
 -11   6   5       16.62       16.36      8.46 o 
 -10   6   5      496.35      475.88     16.94 o 
  -9   6   5       89.63       73.67      6.29 o 
  -8   6   5     2855.67     2993.64     54.40 o 
  -7   6   5      904.56      859.14     25.18 o 
  -6   6   5       14.65       17.51      1.63 o 
  -5   6   5      261.13      232.98      5.76 o 
  -4   6   5      156.33      153.95      3.38 o 
  -3   6   5       42.75       30.20      1.82 o 
  -2   6   5      298.62      294.73      7.65 o 
  -1   6   5      196.73      218.41      6.83 o 
   0   6   5     3741.44     3939.98     37.78 o 
   1   6   5     1036.79     1060.84     19.74 o 
   2   6   5      743.57      701.64     14.51 o 
   3   6   5      142.89      135.91      6.57 o 
   4   6   5       16.62       15.01      4.37 o 
   5   6   5      482.32      444.04     14.85 o 
   6   6   5      134.81      137.28      9.31 o 
   7   6   5      173.55      180.96     10.20 o 
   8   6   5      287.30      307.30     15.16 o 
   9   6   5        2.29        3.27      5.14 o 
  10   6   5      320.18      349.26     17.07 o 
 -12   7   5       49.21       48.90     29.17 o 
 -11   7   5      293.58      323.24     18.02 o 
 -10   7   5      209.83      224.39     14.72 o 
  -9   7   5       48.13       60.35     11.25 o 
  -8   7   5      503.85      555.34     24.90 o 
  -7   7   5      189.14      161.58      7.66 o 
  -6   7   5      211.87      199.48      4.91 o 
  -5   7   5      821.06      883.79     19.83 o 
  -4   7   5        0.05        3.40      3.11 o 
  -3   7   5      844.71      837.28      6.45 o 
  -2   7   5       33.47       31.83      2.17 o 
  -1   7   5      178.10      186.20      5.58 o 
   0   7   5      461.96      471.48     10.90 o 
   1   7   5        0.08        2.06      1.99 o 
   2   7   5       54.45       61.53      4.77 o 
   3   7   5     3766.73     3807.61     54.84 o 
   4   7   5      467.87      456.81     14.64 o 
   5   7   5      226.41      199.57      9.72 o 
   6   7   5      185.69      199.99      8.48 o 
   7   7   5       14.96        9.88      4.24 o 
   8   7   5       77.55       72.95      8.35 o 
   9   7   5      373.64      410.02     20.25 o 
  10   7   5       53.28       41.07     27.89 o 
 -12   8   5       20.46       16.38     10.96 o 
 -11   8   5       51.96       40.95     19.00 o 
 -10   8   5        3.65        5.21      3.77 o 
  -9   8   5      438.55      462.08     28.08 o 
  -8   8   5       92.69       88.67     14.81 o 
  -7   8   5     1196.97     1217.98     44.09 o 
  -6   8   5       82.76       78.49     19.88 o 
  -5   8   5     1344.33     1306.75     34.81 o 
  -4   8   5      378.89      354.76     11.31 o 
  -3   8   5       11.20       13.73      3.34 o 
  -2   8   5        9.55        8.56      2.44 o 
  -1   8   5       10.08       11.86      3.38 o 
   0   8   5      199.94      223.31      8.39 o 
   1   8   5     1302.22     1282.24     34.84 o 
   2   8   5      946.88      965.89     17.98 o 
   3   8   5      516.13      492.47     16.93 o 
   4   8   5      741.87      726.26     15.88 o 
   5   8   5        6.38        8.31      3.97 o 
   6   8   5       48.36       59.06      6.52 o 
   7   8   5       13.33       14.00      6.63 o 
   8   8   5       34.56       45.22     15.62 o 
   9   8   5       63.89       60.54     36.28 o 
  10   8   5       90.33       82.77     13.52 o 
 -11   9   5      298.21      330.55     22.63 o 
 -10   9   5        8.96       12.13      7.51 o 
  -9   9   5      116.11      100.45     13.94 o 
  -8   9   5      243.70      229.80     14.48 o 
  -7   9   5      249.11      255.99     13.60 o 
  -6   9   5       72.51       62.81     18.87 o 
  -5   9   5     3497.32     3687.79     81.31 o 
  -4   9   5      781.61      790.87     21.82 o 
  -3   9   5      385.14      376.00     11.77 o 
  -2   9   5       28.66       26.95      2.43 o 
  -1   9   5      276.12      253.09      8.11 o 
   0   9   5      376.45      345.48     10.61 o 
   1   9   5     1056.74     1043.27     22.56 o 
   2   9   5       40.65       33.03      4.85 o 
   3   9   5      797.05      799.19     22.67 o 
   4   9   5      185.43      180.95      7.60 o 
   5   9   5      818.13      775.12     23.12 o 
   6   9   5       57.76       59.22     26.74 o 
   7   9   5        5.35        7.51      4.48 o 
   8   9   5        8.24       13.33      8.60 o 
   9   9   5       36.35       31.91     18.93 o 
 -10  10   5       76.38      101.66     19.65 o 
  -9  10   5        0.18       -0.60      5.79 o 
  -8  10   5      105.98      131.59     22.76 o 
  -7  10   5      178.10      196.24     15.39 o 
  -6  10   5       43.38       40.51     18.52 o 
  -5  10   5        3.60       10.25      5.10 o 
  -4  10   5      647.97      648.07     23.34 o 
  -3  10   5        3.78        8.77      4.99 o 
  -2  10   5       89.13       85.59      7.01 o 
  -1  10   5      147.51      124.80      5.90 o 
   0  10   5      259.50      262.38      8.84 o 
   1  10   5       24.47       25.27      5.64 o 
   2  10   5       50.57       45.11      5.03 o 
   3  10   5     1084.60     1070.06     30.49 o 
   4  10   5       81.72       86.66      8.98 o 
   5  10   5       50.39       37.17     20.26 o 
   6  10   5     1176.11     1154.27     36.63 o 
   7  10   5      225.71      204.04     15.77 o 
   8  10   5     1121.79     1214.17     37.27 o 
 -10  11   5      343.75      395.98     23.31 o 
  -9  11   5       17.70       20.41     11.03 o 
  -8  11   5       10.30        8.29      8.11 o 
  -7  11   5        6.10        7.31      4.38 o 
  -6  11   5        0.72        3.72      4.38 o 
  -5  11   5      131.81      137.92     12.12 o 
  -4  11   5       72.74       67.85     20.40 o 
  -3  11   5        0.55        4.66      3.29 o 
  -2  11   5       93.43       70.86      7.74 o 
  -1  11   5      789.11      775.18     27.36 o 
   0  11   5       35.32       34.33      4.86 o 
   1  11   5      435.95      447.90     10.58 o 
   2  11   5        3.95        3.92      3.07 o 
   3  11   5      109.24       96.80      8.60 o 
   4  11   5        0.31        0.43      3.26 o 
   5  11   5        8.08       10.95      6.61 o 
   6  11   5      115.18      126.63     12.84 o 
   7  11   5      459.10      494.32     23.67 o 
  -9  12   5      133.13      146.38     12.29 o 
  -8  12   5      454.30      527.83     24.93 o 
  -7  12   5       65.24       76.65     12.86 o 
  -6  12   5        0.05        2.06      3.98 o 
  -5  12   5        0.07        3.04      3.08 o 
  -4  12   5      522.33      516.97     21.98 o 
  -3  12   5        4.99        3.03      2.96 o 
  -2  12   5       72.16       81.66      9.77 o 
  -1  12   5       11.67       12.85      4.94 o 
   0  12   5        6.72       10.20      4.82 o 
   1  12   5       10.08        8.46      4.77 o 
   2  12   5      129.14      105.05      8.10 o 
   3  12   5      108.18      101.61      9.40 o 
   4  12   5      302.89      307.24     15.77 o 
   5  12   5       33.76       47.06     18.25 o 
   6  12   5      268.04      289.28     22.76 o 
  -7  13   5       14.68        9.70      7.86 o 
  -6  13   5      338.40      318.43     16.79 o 
  -5  13   5        4.90       15.70      8.14 o 
  -4  13   5       80.04       65.00      8.82 o 
  -3  13   5       83.78       88.45      7.58 o 
  -2  13   5        2.05        4.59      3.04 o 
  -1  13   5        9.38       10.45      8.26 o 
   0  13   5      130.98      119.90     16.20 o 
   1  13   5      185.53      207.21     19.29 o 
   2  13   5      603.03      611.62     29.67 o 
   3  13   5       47.59       57.22     17.46 o 
   4  13   5       28.56       28.31     17.86 o 
   5  13   5        9.25        6.32      6.63 o 
  -5  14   5       80.72       65.05     10.07 o 
  -4  14   5      649.47      699.41     31.52 o 
  -3  14   5      145.15      117.23     12.60 o 
  -2  14   5      185.11      225.95     28.90 o 
  -1  14   5        2.23        5.15     10.84 o 
   0  14   5        6.10        4.95      7.28 o 
   1  14   5       21.90       18.71     21.64 o 
   2  14   5      527.05      574.10     55.34 o 
   3  14   5        1.91        2.76     10.89 o 
  -2  15   5       10.66       11.67      5.73 o 
  -1  15   5      177.07      178.04     18.50 o 
   0  15   5      150.04      141.73     17.91 o 
 -14   0   6        1.11        0.75      5.86 o 
 -12   0   6      145.32      157.40     12.94 o 
 -10   0   6     2161.30     2347.00     84.13 o 
  -8   0   6       73.80       58.80      8.09 o 
  -6   0   6     2300.31     2383.66     47.52 o 
  -4   0   6     5743.47     5951.73    127.87 o 
  -2   0   6    23240.82    29673.14   1300.71 o 
   0   0   6      308.67      331.30     21.13 o 
   2   0   6     6729.13     7460.73    115.74 o 
   4   0   6      267.30      277.83     20.43 o 
   6   0   6       91.60       88.45     12.66 o 
   8   0   6       36.67       22.55     13.84 o 
  10   0   6      920.26      910.90     41.71 o 
 -14   1   6      379.93      407.18     20.75 o 
 -13   1   6       40.29       36.97      8.98 o 
 -12   1   6       69.26       65.87     10.58 o 
 -11   1   6        1.15        2.22      2.32 o 
 -10   1   6      192.61      174.29      9.25 o 
  -9   1   6       85.70       88.39      7.90 o 
  -8   1   6     1470.46     1521.07     37.97 o 
  -7   1   6        9.57        9.60      3.16 o 
  -6   1   6      701.89      677.84     20.18 o 
  -5   1   6       32.66       37.49     10.55 o 
  -4   1   6     1906.37     2255.19     40.33 o 
  -3   1   6      129.85      110.69      4.13 o 
  -2   1   6     2358.63     2483.51     18.85 o 
  -1   1   6     2863.95     2823.03     61.63 o 
   0   1   6      444.87      389.12      9.66 o 
   1   1   6       72.55       74.33      5.17 o 
   2   1   6      574.51      557.79     15.99 o 
   3   1   6      252.28      281.38     15.06 o 
   4   1   6      178.94      203.68      9.81 o 
   5   1   6      668.98      651.23     18.00 o 
   6   1   6     1270.96     1282.17     31.01 o 
   7   1   6      966.55      946.25     33.02 o 
   8   1   6       93.04       97.48     14.59 o 
   9   1   6      295.61      304.31     16.63 o 
  10   1   6      179.75      191.74     13.70 o 
  11   1   6       88.02      103.07     11.78 o 
 -14   2   6      184.03      196.20     13.44 o 
 -13   2   6       27.95       24.35     13.54 o 
 -12   2   6       91.20       81.24      8.93 o 
 -11   2   6      796.73      838.75     25.57 o 
 -10   2   6       18.58       23.19      8.65 o 
  -9   2   6        1.64        4.29      2.50 o 
  -8   2   6       25.23       33.34     10.21 o 
  -7   2   6      593.98      622.70     11.83 o 
  -6   2   6      855.86      924.68     17.84 o 
  -5   2   6     3183.72     3306.10     38.22 o 
  -4   2   6      127.45      155.36      5.98 o 
  -3   2   6      221.09      195.37      4.43 o 
  -2   2   6       25.68       25.50      3.45 o 
  -1   2   6      848.28      924.12     11.86 o 
   0   2   6        0.24        1.29      2.63 o 
   1   2   6     1554.91     1631.24     37.18 o 
   2   2   6       67.07       51.89      4.81 o 
   3   2   6     2791.46     2908.07     36.11 o 
   4   2   6        5.21        7.04      2.97 o 
   5   2   6      502.14      454.54     14.64 o 
   6   2   6     3710.14     3910.06    101.27 o 
   7   2   6       25.84       39.50     14.19 o 
   8   2   6       13.19       18.31      9.17 o 
   9   2   6        3.40        1.87      6.23 o 
  10   2   6      376.13      399.90     16.83 o 
  11   2   6       24.75       23.28     12.02 o 
 -13   3   6      103.38       98.37     11.02 o 
 -12   3   6      849.72      796.86     20.93 o 
 -11   3   6      374.34      382.14     13.49 o 
 -10   3   6      839.60      827.60     28.52 o 
  -9   3   6       20.89       22.12      6.77 o 
  -8   3   6        0.20        2.61      3.11 o 
  -7   3   6       41.30       37.06      5.86 o 
  -6   3   6       66.88       54.67      3.82 o 
  -5   3   6      414.40      408.56     12.06 o 
  -4   3   6      464.21      420.95     11.91 o 
  -3   3   6     1079.69     1145.15     15.04 o 
  -2   3   6     3513.95     3625.93     26.25 o 
  -1   3   6     6683.61     7266.92     48.26 o 
   0   3   6      480.64      454.77      9.44 o 
   1   3   6       27.65       36.12      8.40 o 
   2   3   6     2241.92     2429.79     30.32 o 
   3   3   6       54.62       53.45      6.17 o 
   4   3   6       68.27       91.26      6.46 o 
   5   3   6       26.37       28.38      8.30 o 
   6   3   6      489.43      423.02     17.38 o 
   7   3   6     1274.04     1269.90     36.85 o 
   8   3   6       37.42       52.98     17.49 o 
   9   3   6       43.33       42.73     17.54 o 
  10   3   6        8.18        8.73      4.71 o 
  11   3   6       42.38       34.96     25.28 o 
 -13   4   6       54.36       76.10      9.48 o 
 -12   4   6       15.68       16.12      7.04 o 
 -11   4   6       15.41       18.21      7.46 o 
 -10   4   6       51.54       51.07      7.13 o 
  -9   4   6     1419.34     1449.31     34.87 o 
  -8   4   6        0.27        2.77      2.17 o 
  -7   4   6      106.55       88.24      4.96 o 
  -6   4   6     1152.77     1224.39     16.44 o 
  -5   4   6      903.57      939.36     13.49 o 
  -4   4   6      442.96      436.61     10.48 o 
  -3   4   6      192.08      155.67      4.97 o 
  -2   4   6        0.62        2.85      0.93 o 
  -1   4   6     1307.98     1355.22     21.39 o 
   0   4   6       52.84       54.82      3.70 o 
   1   4   6     1367.93     1330.23     20.87 o 
   2   4   6       13.58       12.26      3.56 o 
   3   4   6      973.04      990.22     16.60 o 
   4   4   6      260.60      229.46     12.86 o 
   5   4   6       69.55       68.56     18.66 o 
   6   4   6      804.96      856.90     22.34 o 
   7   4   6        5.23        2.83      3.69 o 
   8   4   6      249.96      249.03     12.14 o 
   9   4   6       31.07       42.74     17.28 o 
  10   4   6      149.87      160.40     13.84 o 
  11   4   6      199.86      211.57     14.02 o 
 -13   5   6        2.04        3.10      3.16 o 
 -12   5   6       31.65       25.60     13.53 o 
 -11   5   6       16.20       17.55      7.83 o 
 -10   5   6       81.39       84.97      7.91 o 
  -9   5   6        1.21        2.81      2.76 o 
  -8   5   6      857.17      887.75     18.25 o 
  -7   5   6        5.99        8.99      3.20 o 
  -6   5   6      370.28      371.33      9.09 o 
  -5   5   6        9.03        4.66      1.37 o 
  -4   5   6       42.37       43.13      3.02 o 
  -3   5   6      776.50      798.94     16.63 o 
  -2   5   6      216.17      193.02      5.77 o 
  -1   5   6     1314.88     1338.33     16.32 o 
   0   5   6     1001.66     1030.89     23.99 o 
   1   5   6      302.63      299.95     10.40 o 
   2   5   6        7.71        4.35      2.10 o 
   3   5   6      584.09      598.28     12.58 o 
   4   5   6       14.30       13.99      4.33 o 
   5   5   6       26.41       26.25      7.88 o 
   6   5   6      471.28      468.60     18.16 o 
   7   5   6       38.29       41.82     13.84 o 
   8   5   6       14.53       14.10      4.96 o 
   9   5   6      174.74      189.05     12.83 o 
  10   5   6      135.53      135.99     13.87 o 
 -13   6   6       26.20       18.82     17.07 o 
 -12   6   6      158.40      140.72     12.08 o 
 -11   6   6       28.44       31.96     13.44 o 
 -10   6   6        0.16        1.34      3.23 o 
  -9   6   6     1696.03     1544.38    118.67 o 
  -8   6   6      943.97      924.00     27.13 o 
  -7   6   6      749.04      733.26     19.66 o 
  -6   6   6      255.30      233.98      9.33 o 
  -5   6   6      370.60      369.01      6.04 o 
  -4   6   6       60.01       52.88      2.52 o 
  -3   6   6     1197.26     1274.72     21.63 o 
  -2   6   6      466.63      507.63     11.13 o 
  -1   6   6     4967.91     5333.27     34.78 o 
   0   6   6        0.13        2.24      2.31 o 
   1   6   6     1863.36     1794.38     23.06 o 
   2   6   6      170.57      147.68      7.83 o 
   3   6   6      126.59      125.96      7.67 o 
   4   6   6     1086.42     1049.63     23.54 o 
   5   6   6      325.36      337.53     13.15 o 
   6   6   6        0.58        5.16      3.12 o 
   7   6   6      108.10      128.68     11.37 o 
   8   6   6       37.87       19.44      9.46 o 
   9   6   6      551.28      558.48     21.55 o 
  10   6   6       19.24       22.09      9.94 o 
 -12   7   6      655.49      747.38     31.99 o 
 -11   7   6        2.93        5.02      5.66 o 
 -10   7   6       21.31       15.73      7.92 o 
  -9   7   6      129.76      113.64     10.47 o 
  -8   7   6       20.64       19.77      8.44 o 
  -7   7   6       42.13       34.33      4.79 o 
  -6   7   6       16.74       14.08      3.29 o 
  -5   7   6      271.14      224.77     12.69 o 
  -4   7   6      401.68      375.73      6.77 o 
  -3   7   6      844.29      839.54     16.68 o 
  -2   7   6       78.98       59.18      3.27 o 
  -1   7   6      109.44      117.30      5.90 o 
   0   7   6        7.63        7.19      2.93 o 
   1   7   6       37.63       44.95     10.20 o 
   2   7   6      917.91      950.54     17.28 o 
   3   7   6     2456.07     2488.71     42.52 o 
   4   7   6      889.02      816.32     19.50 o 
   5   7   6      155.05      146.51      8.07 o 
   6   7   6       76.34       92.03     10.84 o 
   7   7   6        0.40        2.70      3.35 o 
   8   7   6       65.47       69.81      9.08 o 
   9   7   6        3.26        4.29      4.00 o 
  10   7   6      106.15      127.47     15.37 o 
 -12   8   6       42.09       30.68     21.10 o 
 -11   8   6       15.87       11.59     10.43 o 
 -10   8   6      555.11      607.90     25.85 o 
  -9   8   6       30.80       24.06     11.02 o 
  -8   8   6      149.40      158.13     10.87 o 
  -7   8   6       27.89       33.16     12.24 o 
  -6   8   6       22.47       20.01      7.42 o 
  -5   8   6      471.50      484.78     20.36 o 
  -4   8   6      112.56      107.92      5.59 o 
  -3   8   6       25.66       20.62      1.79 o 
  -2   8   6      926.78      853.07     33.94 o 
  -1   8   6      485.20      527.43     12.80 o 
   0   8   6      833.65      869.21     15.17 o 
   1   8   6        0.01        1.95      3.04 o 
   2   8   6       12.11       15.06      6.39 o 
   3   8   6     1104.49     1096.85     21.23 o 
   4   8   6      123.49      124.10      6.91 o 
   5   8   6       93.21      102.76      8.16 o 
   6   8   6     1908.07     1921.50     33.51 o 
   7   8   6       25.32       21.46      8.84 o 
   8   8   6       23.47       14.26      8.26 o 
   9   8   6       84.14       72.95     33.45 o 
 -11   9   6       62.77       57.19     12.92 o 
 -10   9   6       15.67       19.40     12.20 o 
  -9   9   6        0.02        2.12      5.71 o 
  -8   9   6      243.98      230.70     12.94 o 
  -7   9   6      203.98      222.35     11.92 o 
  -6   9   6        2.33        2.53      5.00 o 
  -5   9   6       43.12       36.44     11.05 o 
  -4   9   6     1016.01     1063.38     25.02 o 
  -3   9   6       63.76       65.13      5.17 o 
  -2   9   6      933.47      919.21     18.43 o 
  -1   9   6      432.87      448.46     14.62 o 
   0   9   6        1.02        3.12      1.86 o 
   1   9   6       87.99       79.58      6.03 o 
   2   9   6     1533.32     1562.66     37.98 o 
   3   9   6      128.42      140.26      7.37 o 
   4   9   6        1.05        4.08      2.68 o 
   5   9   6        3.49        4.90      3.04 o 
   6   9   6        2.68        4.43      3.44 o 
   7   9   6       27.95       18.06      7.97 o 
   8   9   6       27.26       24.69     15.23 o 
   9   9   6      218.63      207.30     16.67 o 
 -10  10   6      634.20      671.11     30.03 o 
  -9  10   6      227.13      259.18     18.55 o 
  -8  10   6       38.42       24.80     13.14 o 
  -7  10   6       29.39       16.99      8.43 o 
  -6  10   6      579.76      584.34     19.24 o 
  -5  10   6      535.12      507.83     16.78 o 
  -4  10   6      184.15      195.12      9.23 o 
  -3  10   6      491.11      503.43     14.73 o 
  -2  10   6      951.71      954.00     29.45 o 
  -1  10   6     1209.02     1214.50     30.33 o 
   0  10   6      490.46      502.03     12.06 o 
   1  10   6       56.93       61.87      7.93 o 
   2  10   6       20.80       23.82      4.43 o 
   3  10   6       93.15       93.20      6.05 o 
   4  10   6        9.49        7.10      3.94 o 
   5  10   6      138.47      143.01     11.61 o 
   6  10   6      570.54      578.95     24.26 o 
   7  10   6        8.03        7.69      5.20 o 
   8  10   6       13.18        7.11      6.48 o 
  -9  11   6      261.09      289.71     17.67 o 
  -8  11   6      578.48      635.92     22.42 o 
  -7  11   6      137.12      140.92     11.34 o 
  -6  11   6       74.53       77.84     10.09 o 
  -5  11   6       36.72       37.02     13.97 o 
  -4  11   6      491.14      469.37     16.73 o 
  -3  11   6       58.55       53.17      8.30 o 
  -2  11   6      125.26      128.94      8.78 o 
  -1  11   6      190.23      190.91      9.78 o 
   0  11   6        1.18        2.91      2.50 o 
   1  11   6      343.61      358.98     10.61 o 
   2  11   6       71.09       63.60      6.04 o 
   3  11   6      331.29      334.79     17.98 o 
   4  11   6        8.86       12.61      6.72 o 
   5  11   6       51.74       40.23     21.64 o 
   6  11   6        0.78        0.56      4.15 o 
   7  11   6      139.41      122.23     12.96 o 
  -8  12   6       29.22       23.85     17.13 o 
  -7  12   6       16.46       17.70     10.70 o 
  -6  12   6       20.78       30.47      9.92 o 
  -5  12   6      185.94      154.28     11.29 o 
  -4  12   6      103.06      106.94      9.79 o 
  -3  12   6       81.55       88.16      7.11 o 
  -2  12   6      191.59      164.76      8.99 o 
  -1  12   6      246.12      259.98     10.66 o 
   0  12   6       64.06       62.77      6.60 o 
   1  12   6       94.71       86.86     10.49 o 
   2  12   6       38.13       40.16      7.10 o 
   3  12   6       32.16       23.83     18.26 o 
   4  12   6      137.73      149.61     13.76 o 
   5  12   6        7.35        8.01      5.19 o 
   6  12   6      115.30      117.40     14.61 o 
  -7  13   6       56.74       45.53     10.77 o 
  -6  13   6       68.34       71.58     11.64 o 
  -5  13   6       13.95        7.30      6.47 o 
  -4  13   6       18.43       22.42     13.26 o 
  -3  13   6      193.32      204.45      9.94 o 
  -2  13   6        4.54        7.44      3.59 o 
  -1  13   6      843.30      835.97     28.19 o 
   0  13   6        0.12        4.44     10.46 o 
   1  13   6        6.72        5.21      7.88 o 
   2  13   6      234.61      226.47     21.67 o 
   3  13   6       19.41       14.14     12.25 o 
   4  13   6        2.27        4.28      5.38 o 
   5  13   6      368.26      326.67     20.33 o 
  -5  14   6      216.93      257.47     15.73 o 
  -4  14   6       92.92       86.13     11.04 o 
  -3  14   6      382.17      434.49     22.72 o 
  -2  14   6      124.90      138.23     20.06 o 
  -1  14   6       62.45       48.14     36.81 o 
   0  14   6       12.77       10.34     10.61 o 
   1  14   6      115.47      118.07     23.76 o 
   2  14   6      118.70       73.66     77.16 o 
   3  14   6      410.25      399.40     47.95 o 
 -13   0   7      248.24      246.90     16.88 o 
 -11   0   7      837.68      825.28     38.43 o 
  -9   0   7      329.94      335.33     18.26 o 
  -7   0   7     2053.50     2015.12    111.50 o 
  -5   0   7      965.71      819.81     16.50 o 
  -3   0   7      292.47      275.79      7.90 o 
  -1   0   7      657.83      712.74     14.55 o 
   1   0   7     3013.63     2414.79    332.33 o 
   3   0   7     3266.02     3275.80     81.26 o 
   5   0   7       52.52       71.20     30.28 o 
   7   0   7     1098.21     1018.78     63.03 o 
   9   0   7     1802.20     1781.03    105.63 o 
  11   0   7      126.80      107.18     19.35 o 
 -14   1   7        2.22        2.06      2.56 o 
 -13   1   7       15.72       12.35      6.38 o 
 -12   1   7        5.27        5.28      4.88 o 
 -11   1   7      312.46      289.95     11.49 o 
 -10   1   7      683.95      661.40     20.95 o 
  -9   1   7      123.44      121.92      8.05 o 
  -8   1   7       45.68       41.49     12.81 o 
  -7   1   7     2912.31     2832.16     75.06 o 
  -6   1   7       60.49       63.56      5.11 o 
  -5   1   7       23.68       28.00      8.48 o 
  -4   1   7     3228.84     3341.48     30.93 o 
  -3   1   7     5435.02     6293.37    102.95 o 
  -2   1   7      173.14      255.36      5.95 o 
  -1   1   7     2976.29     3217.75     97.72 o 
   0   1   7        1.51       10.93      3.11 o 
   1   1   7     1231.49     1218.42     29.47 o 
   2   1   7      142.24      163.60      9.98 o 
   3   1   7      242.09      210.89     21.30 o 
   4   1   7      438.93      471.09     16.86 o 
   5   1   7      453.43      457.29     19.73 o 
   6   1   7     2204.55     2216.53     48.90 o 
   7   1   7      222.81      229.40     14.24 o 
   8   1   7       25.60       24.80     13.72 o 
   9   1   7      455.85      424.88     21.22 o 
  10   1   7      122.14      119.11     10.95 o 
  11   1   7       13.30        8.50      6.03 o 
 -14   2   7      136.75      159.08     11.33 o 
 -13   2   7       17.10       13.19      5.91 o 
 -12   2   7      917.85      972.99     26.22 o 
 -11   2   7      549.00      563.77     17.59 o 
 -10   2   7      392.58      402.32     13.41 o 
  -9   2   7        7.20        6.41      2.46 o 
  -8   2   7      178.94      190.29      8.80 o 
  -7   2   7      158.68      188.11      8.95 o 
  -6   2   7      399.89      382.29     12.10 o 
  -5   2   7      766.70      705.05     20.73 o 
  -4   2   7      136.16      111.59      4.29 o 
  -3   2   7     3093.19     3458.28     91.54 o 
  -2   2   7      293.73      247.74      6.05 o 
  -1   2   7      103.39      134.78      4.02 o 
   0   2   7       18.00       32.01      9.01 o 
   1   2   7     2285.45     2384.33     37.41 o 
   2   2   7        1.17        9.93      4.66 o 
   3   2   7       11.61       28.52      8.86 o 
   4   2   7      131.45      141.87      8.47 o 
   5   2   7      182.33      164.15     11.53 o 
   6   2   7      775.96      759.27     20.25 o 
   7   2   7       13.29       12.70      5.35 o 
   8   2   7      448.07      442.36     20.21 o 
   9   2   7        0.69        5.02      4.64 o 
  10   2   7       66.19       42.36     21.94 o 
  11   2   7       38.14       38.41     14.95 o 
 -13   3   7      101.15       94.49     10.51 o 
 -12   3   7       72.87       67.23      6.91 o 
 -11   3   7      603.48      640.82     23.95 o 
 -10   3   7     1399.56     1454.34     44.35 o 
  -9   3   7      205.69      198.24      9.40 o 
  -8   3   7      512.16      484.03     16.16 o 
  -7   3   7       80.05       77.29      6.11 o 
  -6   3   7      129.39      135.26      5.78 o 
  -5   3   7        0.80        2.33      2.51 o 
  -4   3   7      455.53      517.20     13.28 o 
  -3   3   7     1139.01     1154.64     13.64 o 
  -2   3   7     1069.89      876.74     19.32 o 
  -1   3   7     1086.98     1067.88     15.87 o 
   0   3   7      606.65      541.54     15.60 o 
   1   3   7      441.66      455.18     14.58 o 
   2   3   7        4.22        4.98      2.84 o 
   3   3   7      307.95      346.78     11.73 o 
   4   3   7      104.67       93.64      6.76 o 
   5   3   7     1312.10     1314.54     50.54 o 
   6   3   7     1249.51     1221.06     29.33 o 
   7   3   7        1.24        3.93      3.80 o 
   8   3   7        0.39        3.66      3.12 o 
   9   3   7      275.56      271.94     15.44 o 
  10   3   7        1.88        3.88      5.29 o 
 -13   4   7        2.50        2.37      4.34 o 
 -12   4   7      210.43      217.92     10.43 o 
 -11   4   7       11.75       13.45      4.92 o 
 -10   4   7      131.96      122.09      6.60 o 
  -9   4   7      377.43      396.55     13.26 o 
  -8   4   7      200.76      193.02      7.36 o 
  -7   4   7     1219.65     1283.94     21.50 o 
  -6   4   7       28.08       38.20      5.02 o 
  -5   4   7      886.40      906.02     13.33 o 
  -4   4   7      571.77      557.48     13.93 o 
  -3   4   7     1011.07     1004.49     12.80 o 
  -2   4   7      306.76      328.54      8.31 o 
  -1   4   7      328.47      302.80      9.49 o 
   0   4   7        1.36        9.26      2.87 o 
   1   4   7     3847.92     3920.23     85.17 o 
   2   4   7      206.23      212.75      9.95 o 
   3   4   7      437.28      409.74     10.70 o 
   4   4   7       59.31       58.61      9.99 o 
   5   4   7      409.84      417.99     16.39 o 
   6   4   7        0.06        2.45      4.42 o 
   7   4   7      327.85      335.27     13.95 o 
   8   4   7      654.57      627.93     29.29 o 
   9   4   7      216.73      203.74     14.33 o 
  10   4   7       16.17       12.24      6.70 o 
 -13   5   7       40.74       36.14     23.36 o 
 -12   5   7       77.32       79.80     16.07 o 
 -11   5   7      373.50      417.64     16.17 o 
 -10   5   7      389.72      376.00     16.56 o 
  -9   5   7       37.26       26.12      4.77 o 
  -8   5   7      173.60      148.49      6.99 o 
  -7   5   7        0.73        1.37      1.70 o 
  -6   5   7     3678.64     4007.31     59.22 o 
  -5   5   7      126.02      149.12      5.99 o 
  -4   5   7     2470.91     2534.34     25.49 o 
  -3   5   7       22.27       10.79      3.05 o 
  -2   5   7     1296.77     1423.52     16.07 o 
  -1   5   7      156.00      163.29      6.17 o 
   0   5   7       49.88       56.41      5.62 o 
   1   5   7      190.24      183.09      8.73 o 
   2   5   7     1452.40     1480.55     17.73 o 
   3   5   7        3.11        6.09      3.59 o 
   4   5   7      595.75      560.96     17.98 o 
   5   5   7        5.99        5.27      3.67 o 
   6   5   7       16.87       23.67      7.14 o 
   7   5   7        1.07        0.90      4.67 o 
   8   5   7      345.30      338.78     18.38 o 
   9   5   7       10.23        6.16      4.60 o 
  10   5   7      572.47      663.78     26.18 o 
 -13   6   7      179.65      206.16     17.66 o 
 -12   6   7       29.63       27.73     16.77 o 
 -11   6   7       70.73       61.69     23.08 o 
 -10   6   7      505.35      537.86     27.89 o 
  -9   6   7       35.58       35.52     12.92 o 
  -8   6   7      506.07      514.07     25.42 o 
  -7   6   7       85.45       77.41      4.34 o 
  -6   6   7      424.32      380.80      8.99 o 
  -5   6   7      640.53      570.55     27.68 o 
  -4   6   7      162.03      143.76      4.72 o 
  -3   6   7       69.52       66.39      4.33 o 
  -2   6   7      232.43      236.09      7.84 o 
  -1   6   7      228.36      235.53      7.87 o 
   0   6   7     1178.41     1166.82     20.24 o 
   1   6   7       10.52        7.81      3.16 o 
   2   6   7      170.15      164.88      9.32 o 
   3   6   7     1103.29     1077.40     19.61 o 
   4   6   7       95.41       99.68      8.13 o 
   5   6   7      102.44       85.42      6.65 o 
   6   6   7       80.10       75.07      9.98 o 
   7   6   7        6.99        6.94      4.51 o 
   8   6   7      170.75      175.01     11.48 o 
   9   6   7        3.01        1.38      4.85 o 
  10   6   7      165.04      175.19     14.11 o 
 -12   7   7        0.09        4.05      6.06 o 
 -11   7   7       14.47       18.05     11.58 o 
 -10   7   7      159.78      179.15     14.44 o 
  -9   7   7      416.56      380.44     18.76 o 
  -8   7   7      211.26      195.95     12.06 o 
  -7   7   7      488.61      481.16     14.57 o 
  -6   7   7     1873.31     1848.46     38.67 o 
  -5   7   7     1266.51     1330.72     20.51 o 
  -4   7   7     1029.74     1025.30     24.93 o 
  -3   7   7      625.81      545.06     13.06 o 
  -2   7   7        1.54        1.32      2.10 o 
  -1   7   7     1621.25     1675.35     18.29 o 
   0   7   7      460.31      443.43     12.27 o 
   1   7   7      112.43       97.20      5.51 o 
   2   7   7     1176.49     1205.35     24.17 o 
   3   7   7        5.75        9.75      3.72 o 
   4   7   7      210.82      210.71     10.68 o 
   5   7   7        2.13        4.82      2.78 o 
   6   7   7       10.23       12.79      5.75 o 
   7   7   7      290.44      288.22     12.53 o 
   8   7   7       87.64       79.99      8.51 o 
   9   7   7      387.43      362.67     17.83 o 
 -12   8   7        4.61        2.10      4.39 o 
 -11   8   7        9.18       10.23      7.93 o 
 -10   8   7       31.10       27.65     13.65 o 
  -9   8   7       82.45      101.76     10.66 o 
  -8   8   7       22.38       20.08      8.63 o 
  -7   8   7       85.52       99.51     11.42 o 
  -6   8   7      429.76      398.52     19.59 o 
  -5   8   7      813.64      834.99     21.16 o 
  -4   8   7       42.69       40.81      2.84 o 
  -3   8   7     1528.40     1504.51     23.46 o 
  -2   8   7       70.79       69.74      5.13 o 
  -1   8   7      868.14      838.96     15.06 o 
   0   8   7      230.08      222.68      8.44 o 
   1   8   7      407.51      403.77     13.92 o 
   2   8   7      240.30      236.70     11.82 o 
   3   8   7      201.84      193.37      9.76 o 
   4   8   7        0.24        3.02      2.77 o 
   5   8   7       93.63      102.43      7.05 o 
   6   8   7      247.27      225.82     11.05 o 
   7   8   7      565.22      606.29     20.69 o 
   8   8   7      105.99      126.16     15.56 o 
   9   8   7        1.08        3.23      4.88 o 
 -11   9   7      244.32      259.48     17.10 o 
 -10   9   7       34.26       27.06     22.44 o 
  -9   9   7       40.71       38.94     18.02 o 
  -8   9   7        0.68        1.15      5.19 o 
  -7   9   7       90.30       95.68      9.62 o 
  -6   9   7       92.90      107.63     10.65 o 
  -5   9   7       63.72       69.46      9.38 o 
  -4   9   7       76.67       80.71     11.63 o 
  -3   9   7      464.77      434.27     11.88 o 
  -2   9   7       76.73       72.38      4.69 o 
  -1   9   7       58.01       60.14      5.78 o 
   0   9   7      999.64      973.59     21.75 o 
   1   9   7     1269.17     1278.44     33.16 o 
   2   9   7       22.10       16.25      6.45 o 
   3   9   7       29.54       32.49      9.15 o 
   4   9   7      149.08      153.35      7.58 o 
   5   9   7      553.70      587.39     21.79 o 
   6   9   7      424.61      454.06     16.55 o 
   7   9   7        3.19        8.42      5.14 o 
   8   9   7       48.82       29.42     19.49 o 
 -10  10   7        5.65        6.76      6.72 o 
  -9  10   7       65.62       75.69     14.24 o 
  -8  10   7      434.55      447.59     18.81 o 
  -7  10   7      102.09      112.93      9.49 o 
  -6  10   7        9.16        7.96      4.04 o 
  -5  10   7      518.21      506.89     22.39 o 
  -4  10   7      301.33      272.11     10.92 o 
  -3  10   7      103.12      100.63      7.81 o 
  -2  10   7       54.98       53.28     15.20 o 
  -1  10   7      428.80      410.65     12.81 o 
   0  10   7       18.76       14.76      5.79 o 
   1  10   7      670.63      648.07     21.30 o 
   2  10   7        0.76        4.07      2.76 o 
   3  10   7      529.70      508.01     14.56 o 
   4  10   7       45.16       28.27      9.03 o 
   5  10   7        4.09        6.12      5.08 o 
   6  10   7        0.40        1.35      3.08 o 
   7  10   7       25.79       25.29     23.47 o 
  -9  11   7       74.69       63.57     14.17 o 
  -8  11   7       31.62       20.49     15.06 o 
  -7  11   7      168.43      164.20     11.62 o 
  -6  11   7      220.24      241.79     13.12 o 
  -5  11   7        1.00        5.37      3.99 o 
  -4  11   7       82.47       91.55     13.49 o 
  -3  11   7      166.30      182.32     10.20 o 
  -2  11   7       55.96       40.04      6.91 o 
  -1  11   7     1199.34     1206.02     31.43 o 
   0  11   7      352.45      372.68     15.03 o 
   1  11   7       67.62       64.66      5.11 o 
   2  11   7      187.77      186.87      8.06 o 
   3  11   7        0.29        1.97      4.64 o 
   4  11   7       41.48       40.89      9.25 o 
   5  11   7       62.67       39.82     26.49 o 
   6  11   7        0.01       -0.61      5.43 o 
  -8  12   7       79.57       82.67     10.58 o 
  -7  12   7       31.92       25.65     15.39 o 
  -6  12   7      457.80      488.18     20.45 o 
  -5  12   7      226.50      268.48     15.78 o 
  -4  12   7      123.04      100.71      8.26 o 
  -3  12   7      431.92      448.25     17.33 o 
  -2  12   7      215.02      196.58     10.25 o 
  -1  12   7      401.30      368.99     15.37 o 
   0  12   7        4.17        7.24      3.44 o 
   1  12   7      244.58      245.79     21.23 o 
   2  12   7      109.17      112.72     21.89 o 
   3  12   7      509.68      554.08     21.95 o 
   4  12   7       32.36       21.56     14.53 o 
   5  12   7       98.10       93.04     14.42 o 
  -7  13   7      173.25      174.62     12.87 o 
  -6  13   7      204.96      190.38     12.62 o 
  -5  13   7        2.53        3.92      6.92 o 
  -4  13   7       91.38      104.12      8.25 o 
  -3  13   7        2.49        1.57      3.60 o 
  -2  13   7      456.51      491.80     20.94 o 
  -1  13   7       59.95       75.74      9.53 o 
   0  13   7        0.24        3.30      6.58 o 
   1  13   7      149.55      152.72     26.22 o 
   2  13   7        0.00        3.14      5.67 o 
   3  13   7       23.04       19.54     16.44 o 
   4  13   7       51.15       31.55     25.02 o 
  -5  14   7       12.07       13.99     10.33 o 
  -4  14   7      275.75      286.26     19.13 o 
  -3  14   7      237.29      256.98     17.30 o 
  -2  14   7      125.26      119.11     16.11 o 
  -1  14   7      207.09      191.85     34.64 o 
   0  14   7       70.42       56.69     32.68 o 
   1  14   7        1.47       16.98     16.81 o 
   2  14   7        1.57        1.17     14.21 o 
 -14   0   8      205.76      225.77     18.36 o 
 -12   0   8      172.65      185.01     19.57 o 
 -10   0   8      425.99      411.44     18.96 o 
  -8   0   8      300.96      381.53     15.99 o 
  -6   0   8     2628.07     2853.03     68.93 o 
  -4   0   8    11403.71    13426.28    294.32 o 
  -2   0   8     2520.74     2952.02     39.47 o 
   0   0   8      194.91      203.80      9.68 o 
   2   0   8      114.05      120.37      8.81 o 
   4   0   8      165.94      144.25     16.55 o 
   6   0   8      119.71      117.08     49.85 o 
   8   0   8       61.63       52.66     44.80 o 
  10   0   8       16.63       10.63     17.37 o 
 -14   1   8       30.45       15.94     13.44 o 
 -13   1   8       79.05       67.33      7.79 o 
 -12   1   8        0.30        2.27      2.18 o 
 -11   1   8       20.83       20.15      7.83 o 
 -10   1   8       36.78       24.67     10.01 o 
  -9   1   8       41.53       32.83     12.37 o 
  -8   1   8       75.29       79.93      7.68 o 
  -7   1   8     1069.99     1132.30     27.12 o 
  -6   1   8      322.41      318.47     10.73 o 
  -5   1   8      563.07      528.59     12.63 o 
  -4   1   8     2376.57     2258.02     25.74 o 
  -3   1   8     7200.57     8220.90     92.60 o 
  -2   1   8     3322.49     3452.10     52.34 o 
  -1   1   8      168.53      163.48      5.11 o 
   0   1   8       10.21       20.43      2.67 o 
   1   1   8      210.41      209.26     10.28 o 
   2   1   8      166.36      157.33      8.77 o 
   3   1   8       13.19       19.86      7.24 o 
   4   1   8     3454.81     3468.05     63.18 o 
   5   1   8      261.10      255.71     12.18 o 
   6   1   8       30.38       33.58     12.25 o 
   7   1   8        9.54        9.11      5.53 o 
   8   1   8      103.39       92.87     11.92 o 
   9   1   8        0.00        0.86      4.40 o 
  10   1   8      116.27      100.58     13.38 o 
 -13   2   8       62.15       52.59      7.71 o 
 -12   2   8        4.02        4.47      3.24 o 
 -11   2   8      547.48      576.00     18.41 o 
 -10   2   8      620.65      593.31     21.57 o 
  -9   2   8       62.39       55.52      9.06 o 
  -8   2   8      335.76      319.65     12.06 o 
  -7   2   8       31.30       23.27      6.58 o 
  -6   2   8       82.56       90.70      7.42 o 
  -5   2   8      322.89      330.80     10.79 o 
  -4   2   8      232.73      269.79      8.87 o 
  -3   2   8       22.95       28.46      5.94 o 
  -2   2   8       69.66       67.80      3.46 o 
  -1   2   8      403.41      385.89      9.61 o 
   0   2   8     1448.27     1519.12     22.84 o 
   1   2   8     3558.81     3715.84     44.16 o 
   2   2   8     2318.30     2485.63     43.34 o 
   3   2   8      417.80      450.92     16.12 o 
   4   2   8       57.02       64.67      9.50 o 
   5   2   8       91.61      104.68     32.66 o 
   6   2   8       59.09       57.51     19.01 o 
   7   2   8        8.72       12.81      6.62 o 
   8   2   8        3.49        6.05      4.96 o 
   9   2   8      698.12      726.02     26.90 o 
  10   2   8       11.90       14.99     10.91 o 
 -13   3   8      112.27      104.23      9.39 o 
 -12   3   8       47.99       44.24     18.57 o 
 -11   3   8      297.09      333.35     14.78 o 
 -10   3   8       86.34       82.64      7.01 o 
  -9   3   8      776.88      806.20     25.25 o 
  -8   3   8      536.14      552.96     17.88 o 
  -7   3   8      383.61      360.63      9.18 o 
  -6   3   8        4.60        3.82      2.29 o 
  -5   3   8      982.92     1037.63     15.73 o 
  -4   3   8        8.21       17.86      3.69 o 
  -3   3   8     2374.67     2484.47     28.04 o 
  -2   3   8       93.30       85.50      4.62 o 
  -1   3   8     1091.84     1069.90     14.23 o 
   0   3   8      243.19      260.90      9.22 o 
   1   3   8      695.40      734.67     15.19 o 
   2   3   8       99.87       84.17      5.75 o 
   3   3   8        6.59        7.44      3.76 o 
   4   3   8      217.30      223.52     11.33 o 
   5   3   8        1.05        5.23      3.56 o 
   6   3   8      217.65      235.33     12.84 o 
   7   3   8      716.18      679.21     21.14 o 
   8   3   8      531.03      533.01     21.29 o 
   9   3   8       37.79       34.00     13.90 o 
  10   3   8        3.40        2.63      5.00 o 
 -13   4   8      166.16      167.14     13.28 o 
 -12   4   8       37.62       36.78      7.14 o 
 -11   4   8        9.81        7.87      4.14 o 
 -10   4   8      462.83      459.13     13.09 o 
  -9   4   8      600.67      584.74     17.54 o 
  -8   4   8     1165.48     1230.19     22.72 o 
  -7   4   8      800.29      842.90     21.88 o 
  -6   4   8        2.11        2.74      2.03 o 
  -5   4   8      115.84      121.59      6.15 o 
  -4   4   8      434.61      414.71      9.90 o 
  -3   4   8      342.38      306.56      7.62 o 
  -2   4   8      256.40      229.51      6.48 o 
  -1   4   8       91.09       82.34      3.80 o 
   0   4   8     1963.70     1961.67     28.55 o 
   1   4   8        0.24        1.99      2.72 o 
   2   4   8        0.92        2.17      2.54 o 
   3   4   8       60.41       57.76     17.77 o 
   4   4   8       14.48       13.21      5.15 o 
   5   4   8     1420.36     1471.08     35.02 o 
   6   4   8       10.64       12.68      5.01 o 
   7   4   8       58.77       64.22     24.22 o 
   8   4   8      427.74      394.38     19.21 o 
   9   4   8       11.00       17.08      7.66 o 
  10   4   8      133.77      132.68     12.22 o 
 -13   5   8        2.59        2.83      4.01 o 
 -12   5   8       14.67       14.57      9.52 o 
 -11   5   8      166.08      140.78      9.25 o 
 -10   5   8      588.07      645.36     19.64 o 
  -9   5   8      130.08      136.68      6.07 o 
  -8   5   8       60.02       57.63      5.18 o 
  -7   5   8     2940.96     3012.54     46.73 o 
  -6   5   8      269.05      277.60      8.72 o 
  -5   5   8      532.09      553.28     10.85 o 
  -4   5   8       50.41       53.24      4.37 o 
  -3   5   8      925.64      980.15     14.04 o 
  -2   5   8      465.03      447.43     10.94 o 
  -1   5   8      620.37      612.02     14.28 o 
   0   5   8       33.73       42.41     12.57 o 
   1   5   8      639.83      673.47     14.85 o 
   2   5   8      155.57      148.74      7.67 o 
   3   5   8     1622.65     1533.16     41.95 o 
   4   5   8       44.68       35.17     10.80 o 
   5   5   8        1.28        2.65      3.38 o 
   6   5   8      227.35      250.32     12.72 o 
   7   5   8       42.96       72.10      9.73 o 
   8   5   8      192.34      203.27     12.33 o 
   9   5   8        0.90        5.74      5.34 o 
 -12   6   8       63.24       49.15     21.32 o 
 -11   6   8      894.61      975.13     34.11 o 
 -10   6   8       97.68       87.76     14.60 o 
  -9   6   8      254.87      238.19      9.39 o 
  -8   6   8      493.61      498.79     18.20 o 
  -7   6   8       12.04       11.51      3.90 o 
  -6   6   8      440.93      433.19     13.00 o 
  -5   6   8       28.24       28.46      4.09 o 
  -4   6   8       68.32       77.05      4.34 o 
  -3   6   8      778.10      757.77     16.29 o 
  -2   6   8      482.12      469.50     16.74 o 
  -1   6   8      254.38      249.60     11.38 o 
   0   6   8       45.28       48.43      7.07 o 
   1   6   8      286.80      252.52     10.66 o 
   2   6   8        7.68        6.89      2.51 o 
   3   6   8        4.27        4.11      3.45 o 
   4   6   8        8.47        6.01      3.17 o 
   5   6   8     1688.88     1772.47     50.35 o 
   6   6   8      279.31      251.34     10.96 o 
   7   6   8      221.02      231.23     11.44 o 
   8   6   8       27.65       22.52     13.25 o 
   9   6   8       10.24        5.95      4.93 o 
 -12   7   8       32.67       23.84     17.78 o 
 -11   7   8      101.17      119.97     13.06 o 
 -10   7   8       67.24       82.93     13.59 o 
  -9   7   8       35.01       33.51     15.22 o 
  -8   7   8        4.86        4.36      3.26 o 
  -7   7   8      606.22      534.82     30.16 o 
  -6   7   8     1222.76     1180.90     20.56 o 
  -5   7   8       32.70       33.84      3.70 o 
  -4   7   8       38.31       48.31      4.26 o 
  -3   7   8       14.75       10.34      2.95 o 
  -2   7   8      177.02      172.83      6.35 o 
  -1   7   8        0.92        4.73      2.72 o 
   0   7   8      151.54      150.97      8.65 o 
   1   7   8      229.18      236.76     10.32 o 
   2   7   8        0.22        2.14      3.20 o 
   3   7   8      784.48      753.07     22.76 o 
   4   7   8      437.50      407.77     12.77 o 
   5   7   8        8.75       11.24      4.30 o 
   6   7   8       93.67       85.21      6.96 o 
   7   7   8        0.03        1.94      2.79 o 
   8   7   8      386.01      352.90     15.77 o 
   9   7   8        0.50        2.18      4.78 o 
 -11   8   8       85.47       91.45     10.10 o 
 -10   8   8     1565.50     1720.70     89.72 o 
  -9   8   8      247.04      230.29     15.79 o 
  -8   8   8      379.85      427.61     18.79 o 
  -7   8   8      322.79      309.89     14.74 o 
  -6   8   8       27.97       23.79     10.69 o 
  -5   8   8       64.80       57.20      3.93 o 
  -4   8   8      178.87      173.61      6.58 o 
  -3   8   8      104.70       96.23      5.11 o 
  -2   8   8      799.33      817.20     15.98 o 
  -1   8   8       68.90       73.05      6.55 o 
   0   8   8     2386.41     2456.56     45.69 o 
   1   8   8        3.67        2.06      4.07 o 
   2   8   8       24.53       25.85      9.40 o 
   3   8   8      226.24      204.48      8.28 o 
   4   8   8      671.45      668.12     18.15 o 
   5   8   8      514.02      520.32     19.36 o 
   6   8   8      269.03      271.95     12.95 o 
   7   8   8       54.43       46.75     18.40 o 
   8   8   8       70.63       69.28     14.89 o 
 -11   9   8       53.44       33.39     26.95 o 
 -10   9   8      110.74      110.89      9.73 o 
  -9   9   8       77.20       73.66     23.54 o 
  -8   9   8      286.95      283.10     15.46 o 
  -7   9   8      146.67      147.59     10.03 o 
  -6   9   8      579.60      594.44     19.23 o 
  -5   9   8        0.20        2.19      3.96 o 
  -4   9   8      555.42      505.02     15.71 o 
  -3   9   8       49.33       46.29      4.06 o 
  -2   9   8      137.42      137.80      6.90 o 
  -1   9   8      366.40      374.26     13.02 o 
   0   9   8        2.80        3.06      2.98 o 
   1   9   8        6.07        8.41      4.36 o 
   2   9   8      362.08      378.76     11.12 o 
   3   9   8      241.31      238.99      9.45 o 
   4   9   8       48.44       57.78      8.59 o 
   5   9   8        8.51       12.01      4.06 o 
   6   9   8        4.83        6.50      4.43 o 
   7   9   8       41.18       36.42     23.34 o 
 -10  10   8       70.36       56.78     27.85 o 
  -9  10   8        1.20        4.10      4.80 o 
  -8  10   8      211.32      237.25     15.70 o 
  -7  10   8       64.25       77.07     28.11 o 
  -6  10   8      158.69      157.70      9.70 o 
  -5  10   8      323.47      329.56     15.65 o 
  -4  10   8        9.08       14.49      5.44 o 
  -3  10   8      388.65      397.43     15.37 o 
  -2  10   8      418.24      429.98     14.81 o 
  -1  10   8      202.63      182.19      7.39 o 
   0  10   8      799.12      798.61     20.96 o 
   1  10   8       35.34       20.61     11.70 o 
   2  10   8        6.53        5.48      2.92 o 
   3  10   8      395.72      396.74     15.92 o 
   4  10   8       27.10       24.94      9.23 o 
   5  10   8      582.73      588.58     24.31 o 
   6  10   8       13.07       10.25      8.90 o 
   7  10   8       34.78       23.97     19.94 o 
  -9  11   8       17.42       11.14      8.52 o 
  -8  11   8       19.42       13.97      9.12 o 
  -7  11   8        4.00        2.78      4.67 o 
  -6  11   8      109.03      108.17      9.47 o 
  -5  11   8        4.57       10.13      5.46 o 
  -4  11   8       18.79       22.65      9.59 o 
  -3  11   8        5.46        5.18      3.93 o 
  -2  11   8      423.60      471.29     20.03 o 
  -1  11   8      171.94      181.20      9.11 o 
   0  11   8       25.48       17.66      7.55 o 
   1  11   8      167.87      153.62      7.70 o 
   2  11   8      124.74      110.70      7.71 o 
   3  11   8      143.47      160.22     14.36 o 
   4  11   8      823.05      864.69     27.25 o 
   5  11   8        3.25        6.66      5.97 o 
   6  11   8      170.97      183.09     13.96 o 
  -8  12   8       82.80      110.93     15.81 o 
  -7  12   8        7.91        6.90      5.78 o 
  -6  12   8      114.76      115.79      8.89 o 
  -5  12   8      205.35      196.32     11.26 o 
  -4  12   8      159.05      179.28     10.20 o 
  -3  12   8       43.41       34.55     15.66 o 
  -2  12   8       20.85       19.97     12.16 o 
  -1  12   8        0.82        1.63      3.25 o 
   0  12   8       98.61       78.31      7.92 o 
   1  12   8      522.62      506.48     27.79 o 
   2  12   8      139.06      156.35    103.73 o 
   3  12   8        0.07        0.15      3.64 o 
   4  12   8      338.53      381.55     21.18 o 
   5  12   8      221.80      243.72     17.45 o 
  -6  13   8       24.70       16.51     13.49 o 
  -5  13   8        9.62        9.03      6.64 o 
  -4  13   8       36.62       45.69      8.70 o 
  -3  13   8      253.56      258.21     12.11 o 
  -2  13   8       30.15       19.84     11.53 o 
  -1  13   8      515.80      556.03     21.59 o 
   0  13   8       86.72       82.56     20.91 o 
   1  13   8        8.44       13.69     10.54 o 
   2  13   8       17.97       25.27     16.81 o 
  -4  14   8        0.34        5.19      9.13 o 
  -3  14   8       60.56       35.06     30.22 o 
  -2  14   8      169.86      187.93     29.85 o 
  -1  14   8       11.53        4.42      4.89 o 
   0  14   8      234.79      220.46     33.78 o 
 -13   0   9      911.62      962.85     41.80 o 
 -11   0   9      277.63      292.72     19.20 o 
  -9   0   9      126.19      132.76     10.74 o 
  -7   0   9       15.09       33.11     17.56 o 
  -5   0   9      349.99      300.50     11.41 o 
  -3   0   9      321.55      272.89     10.95 o 
  -1   0   9     1523.56     1495.16     50.27 o 
   1   0   9      153.69      158.56     10.26 o 
   3   0   9      576.71      540.19     30.13 o 
   5   0   9        0.02        4.45      7.26 o 
   7   0   9      936.14      951.90     52.23 o 
   9   0   9       18.13       22.77     27.48 o 
 -13   1   9        0.13        1.91      3.59 o 
 -12   1   9       55.62       55.47     11.06 o 
 -11   1   9      341.29      352.49     15.96 o 
 -10   1   9      113.01      117.92      7.35 o 
  -9   1   9      393.36      376.58     15.46 o 
  -8   1   9       23.92       32.29     12.38 o 
  -7   1   9       29.67       28.01      9.09 o 
  -6   1   9       76.66       79.98      6.39 o 
  -5   1   9        1.55        1.50      3.09 o 
  -4   1   9       45.92       61.12      4.49 o 
  -3   1   9       64.29       38.80      3.08 o 
  -2   1   9      106.68      126.07      5.02 o 
  -1   1   9       34.55       58.07      3.24 o 
   0   1   9      252.96      250.59      7.66 o 
   1   1   9      985.31     1092.15     19.66 o 
   2   1   9      261.78      245.87     12.67 o 
   3   1   9      762.49      744.61     27.76 o 
   4   1   9      729.65      752.64     24.52 o 
   5   1   9      762.31      798.74     24.59 o 
   6   1   9      307.72      279.20     14.16 o 
   7   1   9      104.23      101.63     13.75 o 
   8   1   9       13.14       13.98     10.02 o 
   9   1   9       83.88       60.93     34.75 o 
  10   1   9       72.05       67.22     11.01 o 
 -13   2   9        0.20        2.55      4.96 o 
 -12   2   9       12.86        9.73      5.01 o 
 -11   2   9       30.13       23.43     11.03 o 
 -10   2   9      241.86      228.61     10.63 o 
  -9   2   9       19.94       18.35      5.93 o 
  -8   2   9     2211.50     2362.92     54.35 o 
  -7   2   9      373.07      393.47     12.99 o 
  -6   2   9      739.00      703.93     15.33 o 
  -5   2   9       48.48       56.48      3.57 o 
  -4   2   9      381.11      365.87     11.69 o 
  -3   2   9      120.63      120.47      5.65 o 
  -2   2   9       31.00       18.92      5.31 o 
  -1   2   9     1363.83     1400.02     17.30 o 
   0   2   9     4465.90     4532.27     54.97 o 
   1   2   9       37.90       52.18     10.31 o 
   2   2   9       76.07       67.71     20.42 o 
   3   2   9      546.27      523.80     17.19 o 
   4   2   9      781.02      780.42     25.24 o 
   5   2   9      288.26      321.72     17.89 o 
   6   2   9      455.64      444.37     21.98 o 
   7   2   9      700.85      699.33     26.21 o 
   8   2   9      361.61      366.54     19.47 o 
   9   2   9       25.45       20.27     10.97 o 
  10   2   9      403.82      435.90     25.87 o 
 -13   3   9      310.82      278.93     15.27 o 
 -12   3   9      186.43      179.06     11.36 o 
 -11   3   9      109.77      112.67      8.78 o 
 -10   3   9      498.17      509.78     15.82 o 
  -9   3   9        1.43        3.99      2.88 o 
  -8   3   9     1231.86     1227.03     23.11 o 
  -7   3   9     1137.87     1123.25     22.87 o 
  -6   3   9        0.33        4.98      2.64 o 
  -5   3   9      732.99      754.34     10.41 o 
  -4   3   9      596.54      610.65     12.16 o 
  -3   3   9      557.24      649.28     12.33 o 
  -2   3   9       43.92       57.47      5.73 o 
  -1   3   9      285.18      294.46      8.07 o 
   0   3   9      312.09      306.12      9.50 o 
   1   3   9     1705.37     1773.15     32.34 o 
   2   3   9       58.81       74.79      8.55 o 
   3   3   9     1088.74     1052.94     28.25 o 
   4   3   9       25.14       29.84     11.22 o 
   5   3   9        4.66       10.07      5.27 o 
   6   3   9       94.69       91.26     15.70 o 
   7   3   9       11.23       20.61      9.28 o 
   8   3   9        6.65        5.42      4.51 o 
   9   3   9       10.47       11.87      8.46 o 
 -13   4   9       15.08       19.02     14.31 o 
 -12   4   9      423.74      458.66     15.61 o 
 -11   4   9      512.92      540.97     16.63 o 
 -10   4   9       31.94       26.29      9.41 o 
  -9   4   9      155.14      156.73      7.03 o 
  -8   4   9     2371.31     2444.65     38.66 o 
  -7   4   9      103.80       98.89      5.44 o 
  -6   4   9     1780.57     1745.67     27.32 o 
  -5   4   9      443.80      410.18     18.77 o 
  -4   4   9      998.24     1049.93     27.64 o 
  -3   4   9       58.91       66.08      5.76 o 
  -2   4   9      617.89      638.86     13.61 o 
  -1   4   9      473.74      472.15     12.62 o 
   0   4   9      134.54      104.51      5.74 o 
   1   4   9       32.98       29.21      7.77 o 
   2   4   9     1073.66     1046.00     22.24 o 
   3   4   9      255.19      240.74     11.37 o 
   4   4   9       18.23       23.69      9.41 o 
   5   4   9       32.50       29.19     11.33 o 
   6   4   9       12.90        7.62      3.82 o 
   7   4   9       96.67       93.21     14.99 o 
   8   4   9      148.66      156.96     14.49 o 
   9   4   9      122.48      120.14     14.60 o 
 -13   5   9       17.30       10.34     11.37 o 
 -12   5   9      167.74      185.10     13.15 o 
 -11   5   9       83.09       76.71      7.60 o 
 -10   5   9        2.39        3.71      5.39 o 
  -9   5   9       89.65       85.43      5.78 o 
  -8   5   9      363.62      360.19     12.56 o 
  -7   5   9      652.02      652.61     14.09 o 
  -6   5   9       13.81       13.75      5.21 o 
  -5   5   9       53.23       52.63      5.23 o 
  -4   5   9     1374.07     1405.69     23.65 o 
  -3   5   9     2440.57     2445.31     43.06 o 
  -2   5   9       98.28      107.92      5.01 o 
  -1   5   9       34.42       24.57      6.92 o 
   0   5   9        0.93        3.18      3.27 o 
   1   5   9        1.48        2.67      2.06 o 
   2   5   9       21.81       27.70      8.21 o 
   3   5   9      840.68      839.38     21.29 o 
   4   5   9      213.79      210.49     12.84 o 
   5   5   9        1.64        2.44      3.95 o 
   6   5   9      197.05      187.79     11.19 o 
   7   5   9      152.02      151.63     14.98 o 
   8   5   9      413.21      473.53     20.58 o 
   9   5   9       13.22       12.46      7.83 o 
 -12   6   9        7.61       13.89     10.73 o 
 -11   6   9      274.24      264.90     16.07 o 
 -10   6   9      357.93      396.33     18.72 o 
  -9   6   9      127.74      155.13     11.18 o 
  -8   6   9      552.39      554.76     20.36 o 
  -7   6   9      271.68      258.08      9.34 o 
  -6   6   9      303.33      279.75      9.52 o 
  -5   6   9      233.73      243.44      6.67 o 
  -4   6   9     3178.43     3186.81     37.63 o 
  -3   6   9      195.74      170.37      4.69 o 
  -2   6   9     2403.99     2382.72     81.83 o 
  -1   6   9       37.59       46.16      5.29 o 
   0   6   9       38.44       38.02     10.23 o 
   1   6   9      319.51      304.45     13.05 o 
   2   6   9       17.45       16.97      6.11 o 
   3   6   9     1238.25     1183.64     36.96 o 
   4   6   9      517.86      542.05     21.50 o 
   5   6   9       62.39       67.89     20.40 o 
   6   6   9       16.52       21.68      8.10 o 
   7   6   9        7.93        7.78      4.39 o 
   8   6   9      157.90      170.32     11.22 o 
 -12   7   9      341.88      389.04     33.92 o 
 -11   7   9       82.59       76.43     15.17 o 
 -10   7   9      276.36      311.43     15.64 o 
  -9   7   9       17.76       17.60      9.96 o 
  -8   7   9      178.47      157.39     11.74 o 
  -7   7   9      281.79      287.79     14.96 o 
  -6   7   9      252.39      226.28      8.33 o 
  -5   7   9       22.70       31.46      5.60 o 
  -4   7   9      642.66      662.39     16.71 o 
  -3   7   9       94.58       81.55      5.46 o 
  -2   7   9      132.68      151.20      7.87 o 
  -1   7   9     1194.68     1244.21     27.31 o 
   0   7   9       41.45       47.29     12.74 o 
   1   7   9     3473.14     3649.31     83.72 o 
   2   7   9      266.82      250.39     12.02 o 
   3   7   9      160.67      155.17     10.63 o 
   4   7   9       55.41       39.83     13.82 o 
   5   7   9       24.36       13.37      5.43 o 
   6   7   9      151.20      146.81     11.75 o 
   7   7   9      182.93      173.87      9.93 o 
   8   7   9       61.34       57.34      9.15 o 
 -11   8   9       21.66       15.95     17.34 o 
 -10   8   9       59.09       49.36     25.45 o 
  -9   8   9       89.49       78.01     11.90 o 
  -8   8   9        1.83        2.21      2.69 o 
  -7   8   9       92.22       90.99      9.52 o 
  -6   8   9        1.70        5.89      3.91 o 
  -5   8   9      133.27      124.49      4.78 o 
  -4   8   9      235.81      201.65      7.40 o 
  -3   8   9      193.24      186.53      7.93 o 
  -2   8   9      204.45      202.09      8.87 o 
  -1   8   9      767.02      734.51     19.81 o 
   0   8   9      895.53      912.74     29.85 o 
   1   8   9      851.08      852.51     27.60 o 
   2   8   9      704.67      677.87     24.70 o 
   3   8   9      274.32      246.40     11.21 o 
   4   8   9       81.53       71.75      9.65 o 
   5   8   9       91.29       87.68      8.42 o 
   6   8   9      156.82      173.34     11.86 o 
   7   8   9       31.61       29.93     13.68 o 
 -11   9   9       16.95       10.33      9.92 o 
 -10   9   9        0.28        2.25      4.80 o 
  -9   9   9      100.33      111.14     14.34 o 
  -8   9   9      239.74      260.61     15.41 o 
  -7   9   9     1187.25     1229.77     49.08 o 
  -6   9   9     1150.01     1132.20     29.80 o 
  -5   9   9       35.70       58.82      9.02 o 
  -4   9   9       72.62       56.00     17.49 o 
  -3   9   9       10.73       11.64      4.27 o 
  -2   9   9      112.17      107.35      6.09 o 
  -1   9   9       96.89       93.18      8.62 o 
   0   9   9       17.40       18.19      6.62 o 
   1   9   9      398.66      397.64     13.85 o 
   2   9   9       66.26       62.90      9.80 o 
   3   9   9      234.63      242.07     10.84 o 
   4   9   9       53.92       47.72      7.74 o 
   5   9   9        0.85        5.10      3.59 o 
   6   9   9       53.27       43.55      9.91 o 
   7   9   9      664.48      744.38     37.83 o 
 -10  10   9      106.10      113.90     13.05 o 
  -9  10   9        0.04        3.97     11.49 o 
  -8  10   9       15.34       11.54     11.08 o 
  -7  10   9       92.00       78.08      8.13 o 
  -6  10   9      566.56      593.00     21.55 o 
  -5  10   9      235.78      239.95     11.55 o 
  -4  10   9        4.17        8.38      3.58 o 
  -3  10   9      339.81      340.82     12.52 o 
  -2  10   9       27.93       38.64     12.22 o 
  -1  10   9        4.86        7.36      3.07 o 
   0  10   9      272.11      282.66     10.63 o 
   1  10   9       25.80       26.76     10.28 o 
   2  10   9      151.21      149.09      8.24 o 
   3  10   9      115.55      122.04      9.09 o 
   4  10   9      276.43      255.62     11.24 o 
   5  10   9       19.70       14.46      8.53 o 
   6  10   9      227.76      251.70     22.45 o 
  -9  11   9       46.64       29.80     24.80 o 
  -8  11   9       18.04        9.29      5.56 o 
  -7  11   9       25.91       30.59     21.65 o 
  -6  11   9      131.88      135.97     11.43 o 
  -5  11   9       44.02       45.37     19.38 o 
  -4  11   9      488.23      485.31     18.83 o 
  -3  11   9       79.08       79.61     12.29 o 
  -2  11   9        7.00        4.93      3.28 o 
  -1  11   9       80.23       79.21      9.54 o 
   0  11   9      194.87      190.11     12.01 o 
   1  11   9       38.01       40.49      7.49 o 
   2  11   9       61.02       55.60      9.21 o 
   3  11   9        1.29        3.73      7.00 o 
   4  11   9      144.82      164.77     20.99 o 
   5  11   9      177.74      169.88     12.81 o 
  -7  12   9      122.65       96.83     15.07 o 
  -6  12   9      186.78      176.02     13.28 o 
  -5  12   9       45.72       33.42     14.44 o 
  -4  12   9       26.49       23.09     15.60 o 
  -3  12   9       17.14       12.37     10.02 o 
  -2  12   9        0.04        1.98      3.32 o 
  -1  12   9       68.66       43.47      7.90 o 
   0  12   9      116.17      105.94      9.12 o 
   1  12   9       25.88       19.22     16.79 o 
   2  12   9       13.72       17.67     15.03 o 
   3  12   9      107.73      110.56     13.81 o 
   4  12   9        8.48        5.80      7.50 o 
  -6  13   9       92.10       80.94     12.66 o 
  -5  13   9       17.48       10.65      9.48 o 
  -4  13   9      247.13      278.50     17.13 o 
  -3  13   9       53.07       59.38     18.58 o 
  -2  13   9       22.73       11.68     10.27 o 
  -1  13   9      246.76      259.02     20.43 o 
   0  13   9      221.72      245.64     35.81 o 
   1  13   9       30.40       16.89     28.95 o 
   2  13   9       76.87       77.94     73.53 o 
 -12   0  10       18.98       10.53     12.23 o 
 -10   0  10      171.25      172.84     15.30 o 
  -8   0  10      191.93      181.37     13.21 o 
  -6   0  10       46.83       53.86     19.80 o 
  -4   0  10     5745.24     6485.22    136.70 o 
  -2   0  10     4000.86     4307.02     55.31 o 
   0   0  10      645.08      643.74     16.61 o 
   2   0  10      244.47      252.33     13.09 o 
   4   0  10      156.99      142.88     13.64 o 
   6   0  10       20.29       22.98     17.45 o 
   8   0  10      343.59      374.65     23.64 o 
 -13   1  10        7.13        8.88      4.41 o 
 -12   1  10      174.29      170.45      9.60 o 
 -11   1  10       73.91       73.10      7.18 o 
 -10   1  10      832.56      842.79     22.91 o 
  -9   1  10        7.12        7.24      3.67 o 
  -8   1  10       81.05       78.67      9.89 o 
  -7   1  10       97.39       96.79      9.08 o 
  -6   1  10        2.73        2.74      1.68 o 
  -5   1  10     1377.22     1246.53     22.70 o 
  -4   1  10     1427.77     1548.32     29.04 o 
  -3   1  10      819.36      879.15     12.27 o 
  -2   1  10     4595.12     4953.13     44.39 o 
  -1   1  10       30.53       33.36      3.16 o 
   0   1  10     2116.16     2335.15     21.75 o 
   1   1  10     2049.85     2208.38     22.34 o 
   2   1  10       35.52       40.44      6.78 o 
   3   1  10     1061.54     1103.48     29.00 o 
   4   1  10       92.98      102.64     25.35 o 
   5   1  10      849.76      874.20     35.61 o 
   6   1  10        0.41       -0.14      4.72 o 
   7   1  10        3.25        8.78      6.78 o 
   8   1  10       30.98       36.60     20.39 o 
   9   1  10       41.11       43.35     24.15 o 
 -13   2  10      702.83      690.00     26.15 o 
 -12   2  10        0.02        1.73      3.52 o 
 -11   2  10      124.77      123.70      8.66 o 
 -10   2  10        9.60        8.29      3.47 o 
  -9   2  10       55.13       61.23      7.06 o 
  -8   2  10      125.98      120.05      8.80 o 
  -7   2  10       66.13       69.97      7.59 o 
  -6   2  10      402.79      357.99     12.35 o 
  -5   2  10      595.45      595.05      7.88 o 
  -4   2  10      353.35      293.73     11.62 o 
  -3   2  10     2720.31     2897.23     83.48 o 
  -2   2  10      227.62      237.43     12.73 o 
  -1   2  10      261.75      268.22      5.93 o 
   0   2  10       52.97       49.53      4.85 o 
   1   2  10      654.75      667.43     17.51 o 
   2   2  10       36.84       59.05     13.06 o 
   3   2  10       47.88       61.94     22.60 o 
   4   2  10     1588.18     1692.70     43.73 o 
   5   2  10       62.87       82.11     25.74 o 
   6   2  10        5.27        5.32      5.15 o 
   7   2  10        1.88        3.80      3.62 o 
   8   2  10       21.54       19.32     14.66 o 
   9   2  10       17.76       11.16      7.60 o 
 -13   3  10      583.62      598.86     21.81 o 
 -12   3  10       29.07       26.06     12.22 o 
 -11   3  10       33.86       25.54      9.52 o 
 -10   3  10       17.19       13.82      5.46 o 
  -9   3  10        4.28        1.99      3.58 o 
  -8   3  10      341.43      353.68     12.67 o 
  -7   3  10      533.67      504.89     15.84 o 
  -6   3  10      732.83      739.81     14.19 o 
  -5   3  10      750.23      646.92     14.72 o 
  -4   3  10       20.46       22.69      5.27 o 
  -3   3  10      323.15      341.79     11.35 o 
  -2   3  10       63.40       66.37      7.82 o 
  -1   3  10        1.97        3.50      1.57 o 
   0   3  10      713.34      711.31     31.29 o 
   1   3  10       36.07       44.84     12.25 o 
   2   3  10       71.66       68.49     11.50 o 
   3   3  10     1605.04     1610.55     36.83 o 
   4   3  10       72.94       63.17     11.56 o 
   5   3  10      654.91      692.17     31.48 o 
   6   3  10      131.79      150.85     13.64 o 
   7   3  10      172.00      140.82     12.82 o 
   8   3  10        0.22        3.94      8.08 o 
   9   3  10      112.46      100.27     28.83 o 
 -13   4  10       14.76        7.34      7.91 o 
 -12   4  10      643.14      628.48     38.35 o 
 -11   4  10      243.28      204.39      8.28 o 
 -10   4  10       65.72       58.74      8.27 o 
  -9   4  10      331.05      296.28      9.70 o 
  -8   4  10      192.51      183.29      8.02 o 
  -7   4  10      181.84      181.09      7.82 o 
  -6   4  10       51.36       55.20      4.50 o 
  -5   4  10      626.54      633.30     16.12 o 
  -4   4  10      139.01      127.56      6.36 o 
  -3   4  10        0.14        2.07      3.14 o 
  -2   4  10      358.98      356.77     11.65 o 
  -1   4  10      217.33      185.48      8.14 o 
   0   4  10      681.98      648.74     17.74 o 
   1   4  10       17.27       11.25      3.75 o 
   2   4  10      360.00      375.42     15.55 o 
   3   4  10      331.24      314.21     14.59 o 
   4   4  10      825.76      886.42     29.27 o 
   5   4  10      313.09      285.85     14.92 o 
   6   4  10      690.66      696.53     32.23 o 
   7   4  10        1.88        2.07      4.74 o 
   8   4  10      428.41      407.80     23.80 o 
   9   4  10      159.79      166.40     14.74 o 
 -12   5  10       16.98       21.29     21.17 o 
 -11   5  10        0.74        1.99      3.12 o 
 -10   5  10        0.10        1.49      2.84 o 
  -9   5  10      403.42      410.67     12.16 o 
  -8   5  10       53.19       56.23      4.85 o 
  -7   5  10      594.84      600.80     16.94 o 
  -6   5  10      324.19      347.87     11.23 o 
  -5   5  10      483.26      471.51     12.90 o 
  -4   5  10       24.67       31.91      9.21 o 
  -3   5  10      516.69      501.09     14.12 o 
  -2   5  10     1020.80      903.47     14.43 o 
  -1   5  10     1460.54     1463.57     42.05 o 
   0   5  10        0.81        2.40      3.43 o 
   1   5  10        0.93        1.74      3.16 o 
   2   5  10      101.73      109.24      7.96 o 
   3   5  10       11.22       13.86      4.62 o 
   4   5  10      132.95      127.40      8.68 o 
   5   5  10        6.89        5.38      3.36 o 
   6   5  10        8.97       12.13      5.37 o 
   7   5  10      674.92      681.85     23.56 o 
   8   5  10       71.62       52.05     31.51 o 
 -12   6  10      144.06      138.45     14.46 o 
 -11   6  10      117.64      101.42     15.81 o 
 -10   6  10       13.82        8.84      4.89 o 
  -9   6  10     1267.69     1376.58     54.95 o 
  -8   6  10      331.86      348.55     11.60 o 
  -7   6  10      871.50      870.99     26.69 o 
  -6   6  10        5.99        5.39      2.35 o 
  -5   6  10      107.37       82.59      5.42 o 
  -4   6  10     1672.94     1728.47     26.27 o 
  -3   6  10      225.16      239.67      8.19 o 
  -2   6  10      192.93      198.61      7.94 o 
  -1   6  10      322.38      323.48     11.85 o 
   0   6  10      476.47      442.26     17.80 o 
   1   6  10       59.90       60.80      8.78 o 
   2   6  10       87.26       86.54     10.71 o 
   3   6  10      673.36      639.49     25.20 o 
   4   6  10       50.87       45.34     11.97 o 
   5   6  10      473.21      493.30     22.88 o 
   6   6  10        7.63        4.97      3.93 o 
   7   6  10       78.44       74.09     10.24 o 
   8   6  10        1.49        2.67      4.22 o 
 -12   7  10       25.06       12.93     10.69 o 
 -11   7  10       79.14       86.80     13.47 o 
 -10   7  10      221.69      225.41     20.77 o 
  -9   7  10      108.41      120.29     15.02 o 
  -8   7  10      235.95      210.52     14.68 o 
  -7   7  10        0.05        2.31      2.71 o 
  -6   7  10      152.41      145.65      5.56 o 
  -5   7  10      376.29      354.50     10.64 o 
  -4   7  10      906.65      893.41     15.84 o 
  -3   7  10      205.06      180.65      8.39 o 
  -2   7  10        0.20        3.51      2.67 o 
  -1   7  10      486.54      473.34     15.56 o 
   0   7  10      175.78      170.64     10.44 o 
   1   7  10      809.94      807.80     27.29 o 
   2   7  10      239.99      223.34     11.34 o 
   3   7  10      753.02      792.81     23.37 o 
   4   7  10        0.29        4.96      3.95 o 
   5   7  10       64.51       53.19     26.76 o 
   6   7  10        6.86       11.07      6.43 o 
   7   7  10      139.55      139.93     10.56 o 
 -11   8  10       70.27       56.70     44.58 o 
 -10   8  10      313.91      308.27     19.39 o 
  -9   8  10      191.58      201.00     18.46 o 
  -8   8  10       57.08       53.72     27.56 o 
  -7   8  10      201.97      190.97     15.03 o 
  -6   8  10      241.43      258.03     10.50 o 
  -5   8  10        8.03        4.13      2.51 o 
  -4   8  10      918.66      903.89     23.75 o 
  -3   8  10      215.50      244.35      8.64 o 
  -2   8  10       15.09       21.27     10.16 o 
  -1   8  10        0.18        3.36      3.24 o 
   0   8  10      341.76      340.47     13.26 o 
   1   8  10        8.44       14.37      5.10 o 
   2   8  10       75.18       84.61      7.71 o 
   3   8  10      143.44      141.20      9.10 o 
   4   8  10      416.33      441.20     19.45 o 
   5   8  10       46.99       46.66     16.33 o 
   6   8  10        1.08        3.80      4.53 o 
   7   8  10        7.52        3.23      8.38 o 
 -10   9  10       18.33       13.34      8.73 o 
  -9   9  10       14.67       17.21     11.56 o 
  -8   9  10       24.52       26.24     17.32 o 
  -7   9  10       48.70       54.43     30.17 o 
  -6   9  10     1275.67     1398.38     34.41 o 
  -5   9  10      845.46      927.51     32.19 o 
  -4   9  10        1.87        2.28      2.43 o 
  -3   9  10      627.52      604.06     15.30 o 
  -2   9  10       22.21       23.00      8.01 o 
  -1   9  10      100.88      100.56      7.11 o 
   0   9  10        1.35        2.05      1.97 o 
   1   9  10       21.02       28.09     12.29 o 
   2   9  10        0.85        0.87      4.13 o 
   3   9  10       24.71       40.95     17.15 o 
   4   9  10      144.35      136.18     13.26 o 
   5   9  10      201.10      180.10     13.92 o 
   6   9  10       32.80       36.68      9.29 o 
  -9  10  10       51.32       52.69     39.92 o 
  -8  10  10      263.58      266.52     21.46 o 
  -7  10  10       42.71       41.47     24.05 o 
  -6  10  10      188.92      182.52     15.21 o 
  -5  10  10      165.61      161.68     11.55 o 
  -4  10  10      162.05      154.73     12.47 o 
  -3  10  10      860.26      873.82     41.92 o 
  -2  10  10      253.10      250.57     15.21 o 
  -1  10  10       98.09       98.79      7.21 o 
   0  10  10       43.58       51.08      8.43 o 
   1  10  10      231.55      245.55     12.81 o 
   2  10  10        0.31        2.46      3.81 o 
   3  10  10       41.93       34.83     16.12 o 
   4  10  10      112.59      129.36      9.30 o 
   5  10  10        6.62        5.56      6.09 o 
  -8  11  10        0.09        3.30      5.28 o 
  -7  11  10       30.38       29.89     23.51 o 
  -6  11  10      332.31      319.70     16.88 o 
  -5  11  10      344.11      320.50     16.85 o 
  -4  11  10      424.93      452.16     20.52 o 
  -3  11  10      220.69      218.98     13.06 o 
  -2  11  10       93.36      110.75     11.34 o 
  -1  11  10      490.54      504.16     19.80 o 
   0  11  10       42.56       38.96      9.77 o 
   1  11  10        5.12        3.07      2.69 o 
   2  11  10        0.03        1.94      3.39 o 
   3  11  10       98.50       91.30     11.14 o 
   4  11  10       30.53       27.49     26.27 o 
  -7  12  10       87.93       71.21     16.05 o 
  -6  12  10       43.79       42.35     23.35 o 
  -5  12  10      134.38      137.56     11.01 o 
  -4  12  10       69.32       65.79     10.93 o 
  -3  12  10       24.85       19.02     10.82 o 
  -2  12  10      170.84      167.90     12.65 o 
  -1  12  10       42.39       26.02     17.49 o 
   0  12  10       70.67       77.30     10.28 o 
   1  12  10       35.45       29.51     19.39 o 
   2  12  10      292.70      304.23     36.68 o 
   3  12  10        1.98        6.52     11.28 o 
  -5  13  10       22.83       24.09     20.19 o 
  -4  13  10       18.86       13.91     12.91 o 
  -3  13  10       19.86       23.29     15.47 o 
  -2  13  10        7.56       14.88     12.14 o 
  -1  13  10       42.43       23.84     24.68 o 
   0  13  10       28.31       28.34     37.84 o 
 -13   0  11       14.47       10.38      9.69 o 
 -11   0  11       12.70        6.89      8.30 o 
  -9   0  11     2119.53     2157.14     79.64 o 
  -7   0  11     3768.95     3835.70    150.28 o 
  -5   0  11     3456.56     3596.86     72.49 o 
  -3   0  11        1.52       21.59      9.16 o 
  -1   0  11       44.38       38.00      8.99 o 
   1   0  11      243.98      260.72     12.99 o 
   3   0  11      329.48      366.44     23.07 o 
   5   0  11     3335.57     3259.28     65.26 o 
   7   0  11      936.62      967.54     40.32 o 
 -13   1  11        5.37        4.67      3.78 o 
 -12   1  11       29.82       21.31     13.12 o 
 -11   1  11       35.29       42.02      9.31 o 
 -10   1  11      176.27      172.21      9.44 o 
  -9   1  11      279.44      336.64     11.82 o 
  -8   1  11      372.24      385.81     16.67 o 
  -7   1  11       94.76       87.89      8.42 o 
  -6   1  11     1028.47     1065.78     23.77 o 
  -5   1  11      799.43      823.12     17.86 o 
  -4   1  11       37.18       32.40      6.29 o 
  -3   1  11      431.34      426.79     10.76 o 
  -2   1  11       36.60       31.56      5.44 o 
  -1   1  11       84.99       72.43      6.14 o 
   0   1  11      160.12      173.31      6.89 o 
   1   1  11      904.30      918.20     18.74 o 
   2   1  11      488.96      469.57     16.79 o 
   3   1  11       50.68       76.24      9.78 o 
   4   1  11      323.35      346.11     14.60 o 
   5   1  11      441.68      428.29     18.65 o 
   6   1  11       27.49       28.71     10.86 o 
   7   1  11       28.23       29.76     20.54 o 
   8   1  11      246.76      229.11     20.79 o 
 -13   2  11        3.07        2.21      3.20 o 
 -12   2  11      157.27      154.85      9.16 o 
 -11   2  11       41.80       29.11     13.49 o 
 -10   2  11       13.46       11.76      5.57 o 
  -9   2  11       66.85       62.41      7.66 o 
  -8   2  11      642.07      611.02     20.48 o 
  -7   2  11     3058.27     3030.98     60.37 o 
  -6   2  11      440.01      476.86     14.10 o 
  -5   2  11      543.27      606.49     15.77 o 
  -4   2  11      104.44      122.55      5.84 o 
  -3   2  11      269.37      257.82     10.19 o 
  -2   2  11      722.75      652.43     13.06 o 
  -1   2  11      464.34      400.55     15.78 o 
   0   2  11       51.37       54.52      7.60 o 
   1   2  11       73.16       72.74      7.88 o 
   2   2  11      543.09      564.28     20.48 o 
   3   2  11       85.72       99.25     32.16 o 
   4   2  11      786.12      782.04     37.05 o 
   5   2  11      268.47      237.98     16.42 o 
   6   2  11      663.59      666.33     29.43 o 
   7   2  11      156.36      153.50     14.01 o 
   8   2  11       18.92       20.13     12.25 o 
 -13   3  11      446.57      464.19     24.27 o 
 -12   3  11       67.46       61.67     11.05 o 
 -11   3  11       94.88       83.48      7.12 o 
 -10   3  11      102.03      104.03      8.82 o 
  -9   3  11       89.48       78.55      7.22 o 
  -8   3  11        5.30        5.00      2.43 o 
  -7   3  11       33.13       30.53      7.20 o 
  -6   3  11     1916.19     1833.62     32.90 o 
  -5   3  11       75.05       69.79      9.49 o 
  -4   3  11       48.59       38.32     10.24 o 
  -3   3  11       71.41       78.23      7.49 o 
  -2   3  11        0.38        0.91      2.95 o 
  -1   3  11        6.89       10.13      3.63 o 
   0   3  11       21.35       19.87      3.57 o 
   1   3  11      587.75      626.65     22.00 o 
   2   3  11        4.65       10.81      4.02 o 
   3   3  11       38.85       38.89     14.86 o 
   4   3  11      104.25      102.21     10.37 o 
   5   3  11        6.48        8.92      6.84 o 
   6   3  11       44.55       39.16     21.34 o 
   7   3  11      241.84      260.57     17.93 o 
   8   3  11       60.28       32.49     24.00 o 
 -13   4  11       75.30       60.67     34.38 o 
 -12   4  11       26.66       24.20     15.32 o 
 -11   4  11       21.91       15.31      7.65 o 
 -10   4  11       20.98       19.49      8.21 o 
  -9   4  11        4.95        8.03      3.84 o 
  -8   4  11      596.04      541.84     18.41 o 
  -7   4  11       28.07       26.52      4.51 o 
  -6   4  11      704.53      676.43     34.56 o 
  -5   4  11      358.60      372.81     13.74 o 
  -4   4  11       14.23       14.72      4.44 o 
  -3   4  11      637.08      661.25     17.33 o 
  -2   4  11      338.55      323.68      9.94 o 
  -1   4  11      723.52      653.22     21.44 o 
   0   4  11      434.36      451.24     16.89 o 
   1   4  11        0.11        1.32      3.65 o 
   2   4  11     1041.89     1099.27     29.97 o 
   3   4  11       31.19       32.47     10.26 o 
   4   4  11       36.66       34.32     11.79 o 
   5   4  11      308.27      307.05     19.62 o 
   6   4  11       91.02       92.70     12.27 o 
   7   4  11       13.21       16.92      8.90 o 
   8   4  11       51.20       30.73     23.69 o 
 -12   5  11        6.53        4.66      7.07 o 
 -11   5  11      205.66      216.99     16.50 o 
 -10   5  11      444.21      455.86     19.97 o 
  -9   5  11      233.32      234.10      9.28 o 
  -8   5  11      332.49      339.97     13.81 o 
  -7   5  11      198.18      187.97      7.94 o 
  -6   5  11       18.25       17.18      6.77 o 
  -5   5  11      124.48      128.62      7.09 o 
  -4   5  11      137.76      130.58      6.92 o 
  -3   5  11      220.65      224.75      9.16 o 
  -2   5  11     1567.56     1557.87     29.35 o 
  -1   5  11        2.02        4.08      3.43 o 
   0   5  11     2179.63     2239.53     42.64 o 
   1   5  11       49.60       55.88     15.43 o 
   2   5  11      529.11      546.78     18.49 o 
   3   5  11       32.15       33.88     13.10 o 
   4   5  11       11.88       12.02      7.35 o 
   5   5  11        7.21        7.39      5.63 o 
   6   5  11      625.04      635.31     22.09 o 
   7   5  11       37.38       40.57     17.62 o 
   8   5  11      152.66      199.91     14.54 o 
 -12   6  11        2.95        7.16      7.91 o 
 -11   6  11       68.40       65.69     41.42 o 
 -10   6  11      592.04      669.47     72.64 o 
  -9   6  11        8.27       15.26      7.70 o 
  -8   6  11       55.21       45.49      6.27 o 
  -7   6  11        4.11        1.16      3.61 o 
  -6   6  11       72.92       76.69      5.79 o 
  -5   6  11       16.62       23.52      7.95 o 
  -4   6  11      211.69      202.49      8.87 o 
  -3   6  11       11.36       16.11      4.96 o 
  -2   6  11      378.97      390.27     15.48 o 
  -1   6  11       24.28       18.22      5.09 o 
   0   6  11      114.88      112.98     12.02 o 
   1   6  11       44.26       41.79     11.51 o 
   2   6  11      577.39      594.31     24.03 o 
   3   6  11      595.10      589.41     19.76 o 
   4   6  11      325.79      314.01     16.84 o 
   5   6  11        1.60        5.58      4.88 o 
   6   6  11        0.93        2.55      3.56 o 
   7   6  11       12.39        9.77      5.34 o 
 -11   7  11      226.55      238.72     20.46 o 
 -10   7  11       28.46       17.86     13.32 o 
  -9   7  11      135.16      121.90     15.84 o 
  -8   7  11      367.22      393.86     26.39 o 
  -7   7  11      431.79      447.42     27.30 o 
  -6   7  11      119.24      118.81      5.86 o 
  -5   7  11      612.32      588.57     18.99 o 
  -4   7  11      584.85      579.29     17.58 o 
  -3   7  11       66.78       73.09      8.14 o 
  -2   7  11     1272.20     1226.08     31.43 o 
  -1   7  11        4.44        3.62      5.10 o 
   0   7  11       88.57       95.68      7.99 o 
   1   7  11      144.08      134.71      9.84 o 
   2   7  11      475.54      466.60     16.98 o 
   3   7  11      177.30      144.90     10.19 o 
   4   7  11       15.23       14.34      7.67 o 
   5   7  11      723.16      704.70     26.41 o 
   6   7  11      707.29      784.62     29.56 o 
   7   7  11       19.96       16.48     11.91 o 
 -11   8  11      477.89      578.49     38.82 o 
 -10   8  11        0.16        3.68      4.80 o 
  -9   8  11       56.75       54.76     30.73 o 
  -8   8  11      313.36      309.07     23.33 o 
  -7   8  11       25.95       18.15      9.87 o 
  -6   8  11      443.53      457.74     21.31 o 
  -5   8  11      856.63      847.45     21.92 o 
  -4   8  11      517.98      480.97     13.27 o 
  -3   8  11      207.96      235.53      9.05 o 
  -2   8  11      691.95      761.47     18.34 o 
  -1   8  11       52.49       53.36      8.08 o 
   0   8  11       11.13       17.07      6.08 o 
   1   8  11     1030.35      996.68     29.63 o 
   2   8  11      127.30      138.82      9.52 o 
   3   8  11      358.92      377.47     16.87 o 
   4   8  11      177.99      183.21     11.69 o 
   5   8  11      182.44      187.93     13.34 o 
   6   8  11      317.40      348.86     16.76 o 
 -10   9  11       43.94       52.44     20.05 o 
  -9   9  11       55.81       59.57     26.39 o 
  -8   9  11      122.45      130.87     17.08 o 
  -7   9  11      222.13      253.54     18.73 o 
  -6   9  11       14.64        8.37      6.34 o 
  -5   9  11      213.93      226.80     14.76 o 
  -4   9  11      175.40      177.08     14.10 o 
  -3   9  11       92.97       80.10      6.31 o 
  -2   9  11      312.20      350.08     12.36 o 
  -1   9  11      205.46      205.77      9.84 o 
   0   9  11       44.91       39.20      8.17 o 
   1   9  11      247.32      251.73     11.70 o 
   2   9  11      424.78      422.86     17.17 o 
   3   9  11       43.61       51.26      9.84 o 
   4   9  11       71.54       76.24      9.34 o 
   5   9  11        0.10        3.12      4.41 o 
  -9  10  11        1.17        3.10      6.38 o 
  -8  10  11       34.36       30.37     22.97 o 
  -7  10  11       61.81       54.85     27.80 o 
  -6  10  11      231.70      207.84     15.74 o 
  -5  10  11       18.21       16.04      9.06 o 
  -4  10  11      237.41      209.58     13.31 o 
  -3  10  11       55.81       42.14     18.61 o 
  -2  10  11      181.24      169.82     10.05 o 
  -1  10  11        3.90        3.64      3.44 o 
   0  10  11       60.85       45.52      6.02 o 
   1  10  11       73.14       79.59      7.53 o 
   2  10  11      467.83      455.47     18.09 o 
   3  10  11       23.75       17.25      8.69 o 
   4  10  11        3.34        1.82      3.89 o 
  -8  11  11       30.96       30.97     29.32 o 
  -7  11  11       66.02       64.04     22.29 o 
  -6  11  11       33.51       18.06     11.26 o 
  -5  11  11       93.83      123.69     14.31 o 
  -4  11  11       31.13       18.07     12.08 o 
  -3  11  11      568.52      574.55     23.67 o 
  -2  11  11        3.73        3.70      4.36 o 
  -1  11  11       10.97       12.13      7.58 o 
   0  11  11       27.46       28.49     15.01 o 
   1  11  11      259.63      251.61     13.73 o 
   2  11  11       97.43      109.40      8.78 o 
   3  11  11       63.24       75.65     13.67 o 
  -6  12  11      159.54      169.41     16.71 o 
  -5  12  11        1.72        4.92      4.82 o 
  -4  12  11      135.89      135.54     11.13 o 
  -3  12  11       47.26       40.65     27.50 o 
  -2  12  11       10.29       10.49     10.03 o 
  -1  12  11      108.87      110.39     10.38 o 
   0  12  11        0.03        1.83      3.24 o 
   1  12  11      420.64      454.64     34.72 o 
 -12   0  12       28.92       20.90     15.96 o 
 -10   0  12        0.40        3.31      6.54 o 
  -8   0  12      318.75      343.40     16.48 o 
  -6   0  12       13.63       35.25     20.01 o 
  -4   0  12      178.05      146.24     10.88 o 
  -2   0  12       51.26       46.79      5.34 o 
   0   0  12     3690.61     3909.38     94.48 o 
   2   0  12      119.01      114.21     10.85 o 
   4   0  12        0.19        4.02     12.10 o 
   6   0  12      674.76      680.76     31.73 o 
   8   0  12      222.23      234.44     26.77 o 
 -13   1  12       44.70       46.75     10.31 o 
 -12   1  12        5.55        4.72      3.29 o 
 -11   1  12      163.25      164.45      9.47 o 
 -10   1  12       15.92       15.74      7.29 o 
  -9   1  12       23.81       23.84      7.59 o 
  -8   1  12      202.42      179.63      9.91 o 
  -7   1  12      199.88      202.30     11.17 o 
  -6   1  12       89.05       80.87      9.93 o 
  -5   1  12      727.03      715.09     22.94 o 
  -4   1  12      223.90      210.44      7.16 o 
  -3   1  12      849.83      907.66     17.39 o 
  -2   1  12        4.61        6.76      2.85 o 
  -1   1  12      504.96      492.32     11.35 o 
   0   1  12      364.35      322.28      8.51 o 
   1   1  12        9.22        9.63      4.53 o 
   2   1  12     1456.70     1534.66     38.01 o 
   3   1  12       61.93       57.38      9.15 o 
   4   1  12        3.80        7.40      4.33 o 
   5   1  12       45.83       45.69     19.98 o 
   6   1  12       12.28       14.41      5.24 o 
   7   1  12       24.08       20.11     11.19 o 
   8   1  12      451.39      406.58     24.95 o 
 -13   2  12      215.53      217.32     13.24 o 
 -12   2  12        6.56        5.89      3.64 o 
 -11   2  12      198.66      194.16     10.31 o 
 -10   2  12       27.27       17.08      7.05 o 
  -9   2  12       66.07       66.19     17.10 o 
  -8   2  12      796.53      721.40     25.38 o 
  -7   2  12       11.79       16.63      7.47 o 
  -6   2  12     1588.40     1496.91     33.66 o 
  -5   2  12      229.07      223.28      9.74 o 
  -4   2  12      898.87      844.38     55.61 o 
  -3   2  12      725.33      702.09     20.11 o 
  -2   2  12      186.81      191.53      8.67 o 
  -1   2  12       88.71       97.65      6.42 o 
   0   2  12     1496.24     1532.63     25.60 o 
   1   2  12      319.83      305.78     11.69 o 
   2   2  12        0.36        0.66      4.01 o 
   3   2  12      420.11      396.97     14.37 o 
   4   2  12     1079.71     1127.14     36.54 o 
   5   2  12      809.80      800.46     42.84 o 
   6   2  12       68.78       67.69     14.48 o 
   7   2  12      173.88      193.72     17.62 o 
   8   2  12        0.16        1.47      4.73 o 
 -12   3  12       87.97       76.51     10.68 o 
 -11   3  12      434.34      475.59     16.14 o 
 -10   3  12      109.85      100.91     12.25 o 
  -9   3  12       48.28       32.84     15.76 o 
  -8   3  12      169.78      139.95      8.70 o 
  -7   3  12        0.03        2.73      2.94 o 
  -6   3  12       71.20       65.41     17.10 o 
  -5   3  12        0.95        2.60      3.29 o 
  -4   3  12      258.69      267.70     12.66 o 
  -3   3  12     1289.20     1280.63     26.40 o 
  -2   3  12     1007.14     1021.13     21.74 o 
  -1   3  12     1050.07     1055.86     22.14 o 
   0   3  12       75.80       71.88      5.11 o 
   1   3  12      704.20      678.01     15.81 o 
   2   3  12      364.42      342.01     16.45 o 
   3   3  12       21.50       26.33     11.26 o 
   4   3  12       38.75       44.09     17.80 o 
   5   3  12      161.73      177.67     13.01 o 
   6   3  12       48.29       44.08     24.82 o 
   7   3  12       23.58       11.50      7.99 o 
 -12   4  12      219.42      235.08     14.64 o 
 -11   4  12      635.16      706.55     27.17 o 
 -10   4  12      458.63      497.66     17.15 o 
  -9   4  12      752.81      760.80     27.64 o 
  -8   4  12       66.85       75.88      8.12 o 
  -7   4  12      187.67      175.64      8.61 o 
  -6   4  12     1763.17     1816.68     50.58 o 
  -5   4  12      254.31      264.22     10.99 o 
  -4   4  12      506.42      510.55     13.48 o 
  -3   4  12       17.71       16.01      4.90 o 
  -2   4  12      250.14      241.88     10.57 o 
  -1   4  12        6.29        5.01      2.98 o 
   0   4  12      152.73      140.13      6.94 o 
   1   4  12       16.81       21.13      8.42 o 
   2   4  12      244.80      240.65     11.50 o 
   3   4  12       42.37       60.72     17.27 o 
   4   4  12      307.58      319.95     17.14 o 
   5   4  12      245.41      238.43     12.92 o 
   6   4  12       56.88       30.75     15.06 o 
   7   4  12        6.50        9.08      6.79 o 
 -12   5  12      564.91      586.28     36.25 o 
 -11   5  12       64.03       62.61     33.64 o 
 -10   5  12        5.74        3.36      4.26 o 
  -9   5  12      779.99      784.98     30.55 o 
  -8   5  12      105.66       94.04      7.11 o 
  -7   5  12      151.53      166.28      8.22 o 
  -6   5  12       82.80       75.99      7.76 o 
  -5   5  12        0.03        1.51      1.95 o 
  -4   5  12      170.39      167.25     10.56 o 
  -3   5  12       18.07       19.59      6.22 o 
  -2   5  12      197.74      174.17      9.12 o 
  -1   5  12      267.12      234.24     11.50 o 
   0   5  12       63.11       51.89     12.69 o 
   1   5  12        2.00        5.06      4.82 o 
   2   5  12      365.09      328.28     14.80 o 
   3   5  12      111.82      107.48     14.39 o 
   4   5  12       56.73       58.58     19.76 o 
   5   5  12        1.57        9.09      4.87 o 
   6   5  12      207.62      211.00     13.95 o 
   7   5  12        4.81        5.23      4.39 o 
 -11   6  12       16.81       15.76     11.43 o 
 -10   6  12       54.95       37.69     19.49 o 
  -9   6  12       31.16       30.08     17.19 o 
  -8   6  12       11.50       10.41      4.90 o 
  -7   6  12        3.38        3.86      3.46 o 
  -6   6  12        2.68        4.20      3.03 o 
  -5   6  12      642.99      666.29     21.92 o 
  -4   6  12       12.54       10.88      3.98 o 
  -3   6  12       80.82       72.26      7.78 o 
  -2   6  12      222.10      212.11     11.66 o 
  -1   6  12       43.47       43.33     12.88 o 
   0   6  12      312.10      296.86     12.13 o 
   1   6  12      494.84      481.44     18.40 o 
   2   6  12        9.70       12.48      4.23 o 
   3   6  12        9.08       12.25      6.57 o 
   4   6  12        0.00        0.37      5.68 o 
   5   6  12      252.55      273.32     16.41 o 
   6   6  12        3.88        3.52      4.19 o 
 -11   7  12      121.31      117.72     14.35 o 
 -10   7  12        4.05        8.47      7.10 o 
  -9   7  12       12.17       16.89      9.96 o 
  -8   7  12       18.84       25.45     16.42 o 
  -7   7  12      320.44      353.25     24.49 o 
  -6   7  12       42.22       42.02      5.59 o 
  -5   7  12       21.89       15.86      6.38 o 
  -4   7  12      174.74      161.73      7.63 o 
  -3   7  12        7.39       12.97      4.73 o 
  -2   7  12     1974.14     2047.04     36.66 o 
  -1   7  12       90.99       87.88     11.21 o 
   0   7  12       19.29       25.08      8.03 o 
   1   7  12      313.66      344.05     14.69 o 
   2   7  12      371.05      327.19     19.46 o 
   3   7  12        2.00        3.15      8.17 o 
   4   7  12        4.35        4.19      3.80 o 
   5   7  12       65.45       83.99     10.69 o 
   6   7  12      313.64      335.73     18.55 o 
 -10   8  12       13.30       11.65     13.89 o 
  -9   8  12       37.08       41.39     18.13 o 
  -8   8  12      101.43       94.53     12.66 o 
  -7   8  12       62.02       58.29     28.56 o 
  -6   8  12      126.05      122.05     11.16 o 
  -5   8  12      170.78      158.19      7.19 o 
  -4   8  12      260.97      268.94      9.42 o 
  -3   8  12      570.74      595.77     17.13 o 
  -2   8  12      270.20      279.61     11.12 o 
  -1   8  12       12.41        8.84      4.46 o 
   0   8  12       85.73       84.00     10.97 o 
   1   8  12      438.04      401.69     18.73 o 
   2   8  12       26.70       22.57     10.22 o 
   3   8  12      175.95      185.74     11.59 o 
   4   8  12      405.11      425.78     18.26 o 
   5   8  12        2.61        2.68      3.97 o 
  -9   9  12      119.73      110.45     15.15 o 
  -8   9  12       71.28       86.70     40.96 o 
  -7   9  12        6.22        5.06      5.30 o 
  -6   9  12        6.50        7.70      5.74 o 
  -5   9  12      147.52      146.52     10.96 o 
  -4   9  12       43.91       39.03     19.57 o 
  -3   9  12      377.60      372.78     17.51 o 
  -2   9  12      695.44      727.84     24.71 o 
  -1   9  12        4.82        3.18      4.58 o 
   0   9  12        3.00        7.65      5.14 o 
   1   9  12       59.12       58.98     10.46 o 
   2   9  12       41.84       34.07     17.13 o 
   3   9  12       12.35       11.86      8.82 o 
   4   9  12      351.42      372.32     17.94 o 
  -8  10  12      335.44      346.72     23.83 o 
  -7  10  12      126.43      145.58     14.42 o 
  -6  10  12       29.06       19.95     12.50 o 
  -5  10  12      111.53      102.57     11.75 o 
  -4  10  12      164.23      169.54     12.71 o 
  -3  10  12      283.36      316.50     17.21 o 
  -2  10  12      196.31      211.16     11.10 o 
  -1  10  12       11.17       17.22      9.02 o 
   0  10  12       59.91       70.70      8.30 o 
   1  10  12      329.91      344.02     15.12 o 
   2  10  12       11.25       11.40      6.54 o 
   3  10  12        0.15        1.83      5.17 o 
  -7  11  12       68.05       71.51     13.75 o 
  -6  11  12       18.47        6.07      8.01 o 
  -5  11  12       49.24       43.52     20.97 o 
  -4  11  12      219.52      235.54     16.83 o 
  -3  11  12       70.52       65.21     14.22 o 
  -2  11  12       24.98       22.74     13.52 o 
  -1  11  12      102.32       91.49     17.20 o 
   0  11  12       22.92       16.50      9.52 o 
   1  11  12      149.54      156.29     16.58 o 
   2  11  12      175.87      166.73      9.79 o 
  -5  12  12      129.95      126.21     12.99 o 
  -4  12  12        1.12        3.48      4.93 o 
  -3  12  12        0.05        2.01      5.44 o 
  -2  12  12       19.83       13.11     12.64 o 
  -1  12  12       24.98       18.70     16.57 o 
   0  12  12      151.01      160.41     12.68 o 
 -11   0  13       12.83       11.54      9.86 o 
  -9   0  13      505.51      538.46     24.53 o 
  -7   0  13      131.94      137.85     11.76 o 
  -5   0  13     3003.51     2961.87     72.95 o 
  -3   0  13      134.12      113.27     11.46 o 
  -1   0  13        0.01        0.52      2.73 o 
   1   0  13      200.29      217.47     13.13 o 
   3   0  13      240.00      259.45     15.84 o 
   5   0  13       26.45        8.94     11.12 o 
   7   0  13     1041.70     1043.59     50.02 o 
 -12   1  13       46.70       40.52     10.00 o 
 -11   1  13       10.87        7.30      4.44 o 
 -10   1  13       72.50       64.67      7.40 o 
  -9   1  13       11.93       14.76      7.12 o 
  -8   1  13       62.47       53.36     17.79 o 
  -7   1  13      688.56      634.56     23.90 o 
  -6   1  13      284.85      277.68     12.92 o 
  -5   1  13     2402.82     2392.02     51.29 o 
  -4   1  13        0.24        1.91      4.78 o 
  -3   1  13       71.23       68.67      5.43 o 
  -2   1  13       79.53       74.99      6.96 o 
  -1   1  13        3.46        5.98      2.41 o 
   0   1  13      385.65      372.47     12.13 o 
   1   1  13      179.04      171.63      7.57 o 
   2   1  13      266.27      286.77     10.59 o 
   3   1  13      187.96      203.51     10.85 o 
   4   1  13      420.38      362.23     27.58 o 
   5   1  13       16.50       14.10      7.28 o 
   6   1  13        1.83        4.36      6.33 o 
   7   1  13        4.55        2.74      4.88 o 
 -12   2  13       82.08       78.49      6.92 o 
 -11   2  13        0.11        2.43      3.58 o 
 -10   2  13        0.22        2.55      3.45 o 
  -9   2  13      229.32      224.72     12.21 o 
  -8   2  13     1067.03     1066.30     25.61 o 
  -7   2  13      558.32      524.49     20.48 o 
  -6   2  13      107.98      112.28      8.25 o 
  -5   2  13      474.93      462.68     15.93 o 
  -4   2  13      821.93      745.64     19.85 o 
  -3   2  13       46.09       51.15     13.20 o 
  -2   2  13      701.70      693.97     16.39 o 
  -1   2  13      154.65      152.44      9.26 o 
   0   2  13       12.11       13.81      4.24 o 
   1   2  13        1.41        3.19      2.68 o 
   2   2  13      532.64      526.82     15.34 o 
   3   2  13        3.97        5.57      2.80 o 
   4   2  13        1.87        3.48      4.01 o 
   5   2  13        3.36        3.67      5.02 o 
   6   2  13      147.50      141.64     13.18 o 
   7   2  13       87.38       65.05     14.33 o 
 -12   3  13      185.66      185.32     12.25 o 
 -11   3  13      351.78      361.83     16.48 o 
 -10   3  13       69.70       66.76      8.31 o 
  -9   3  13       17.12       19.93      8.97 o 
  -8   3  13       45.15       34.53     16.61 o 
  -7   3  13       32.97       21.38      9.17 o 
  -6   3  13       92.91       89.19      9.68 o 
  -5   3  13       36.57       42.10     12.19 o 
  -4   3  13        2.67        3.90      2.77 o 
  -3   3  13      653.11      646.92     17.22 o 
  -2   3  13       24.42       18.07      4.79 o 
  -1   3  13     1698.15     1768.25     43.30 o 
   0   3  13     1711.46     1670.37     42.81 o 
   1   3  13      255.77      255.56     11.90 o 
   2   3  13       10.16       18.44      6.78 o 
   3   3  13       23.72       27.66     12.94 o 
   4   3  13       10.49       10.65      5.89 o 
   5   3  13      208.41      236.74     13.87 o 
   6   3  13        3.40        6.18      5.18 o 
   7   3  13      130.02      146.97     15.55 o 
 -12   4  13       84.33      108.63     23.93 o 
 -11   4  13        1.34        2.76      4.26 o 
 -10   4  13        1.53        2.85      3.23 o 
  -9   4  13      452.73      426.43     16.42 o 
  -8   4  13       71.01       59.44      7.17 o 
  -7   4  13       42.05       42.24     15.59 o 
  -6   4  13      380.20      384.49     13.96 o 
  -5   4  13      241.75      229.53     10.03 o 
  -4   4  13      658.21      571.51     18.31 o 
  -3   4  13      778.48      739.20     21.41 o 
  -2   4  13      114.07      101.32      7.89 o 
  -1   4  13        1.92        1.50      3.80 o 
   0   4  13       54.23       44.65      8.46 o 
   1   4  13       28.09       30.41     12.16 o 
   2   4  13       70.57       76.74     15.39 o 
   3   4  13      187.07      179.27     10.73 o 
   4   4  13       42.48       56.27     21.52 o 
   5   4  13       47.00       36.15     19.01 o 
   6   4  13      182.49      182.94     13.75 o 
 -11   5  13      114.52      111.84     18.12 o 
 -10   5  13        0.06        3.72     14.77 o 
  -9   5  13      106.31      107.47      7.17 o 
  -8   5  13      261.47      260.20     11.64 o 
  -7   5  13        0.13        1.97      3.32 o 
  -6   5  13      585.52      544.28     34.48 o 
  -5   5  13      862.22      861.85     26.80 o 
  -4   5  13       18.02       17.88      8.18 o 
  -3   5  13      327.20      302.32     10.50 o 
  -2   5  13       54.61       33.92      9.56 o 
  -1   5  13      442.39      440.88     16.84 o 
   0   5  13      312.29      306.94     12.84 o 
   1   5  13      382.63      359.60     14.56 o 
   2   5  13        8.72       12.78      4.59 o 
   3   5  13        6.30        5.25      5.44 o 
   4   5  13      148.42      144.08     11.62 o 
   5   5  13       80.60       76.44     10.88 o 
   6   5  13      129.05      162.40     11.88 o 
 -11   6  13        1.32        4.97     10.89 o 
 -10   6  13       31.48       22.71     22.19 o 
  -9   6  13      230.42      261.02     23.84 o 
  -8   6  13      156.07      158.48      9.29 o 
  -7   6  13       17.49       14.70      8.87 o 
  -6   6  13      245.34      258.50     10.89 o 
  -5   6  13       50.44       44.92     11.59 o 
  -4   6  13      961.62      988.75     22.65 o 
  -3   6  13      425.16      402.27     13.74 o 
  -2   6  13        9.77       10.60      4.40 o 
  -1   6  13      246.51      274.32     11.60 o 
   0   6  13      418.43      384.66     15.89 o 
   1   6  13      396.03      389.34     15.65 o 
   2   6  13      419.95      434.89     20.28 o 
   3   6  13        0.27        1.08      3.84 o 
   4   6  13       24.34       26.91     14.50 o 
   5   6  13       83.76       82.70     23.19 o 
   6   6  13       13.14       11.79      8.13 o 
 -10   7  13        3.04        6.27      5.00 o 
  -9   7  13       85.32       80.47     22.52 o 
  -8   7  13       56.03       60.30     29.94 o 
  -7   7  13        8.42       11.25     12.15 o 
  -6   7  13      239.60      235.54      9.45 o 
  -5   7  13        0.20        3.02      2.64 o 
  -4   7  13      639.56      692.55     19.17 o 
  -3   7  13      698.50      747.67     19.97 o 
  -2   7  13      126.61      115.86      7.30 o 
  -1   7  13      332.76      356.01     14.15 o 
   0   7  13      535.13      513.67     21.71 o 
   1   7  13       14.56       13.95      8.17 o 
   2   7  13        5.61       11.99      6.15 o 
   3   7  13      116.46      116.77     11.09 o 
   4   7  13       69.31       67.75     13.07 o 
   5   7  13       26.54       14.15      9.41 o 
 -10   8  13       23.59       19.42     17.59 o 
  -9   8  13       88.68      105.98     16.69 o 
  -8   8  13       19.59       27.74     17.01 o 
  -7   8  13      201.53      222.75     16.78 o 
  -6   8  13       41.35       37.56     17.67 o 
  -5   8  13       16.86        9.69      6.86 o 
  -4   8  13       27.05       22.65      8.32 o 
  -3   8  13      372.89      376.43     15.81 o 
  -2   8  13       57.09       49.38     15.72 o 
  -1   8  13       96.86       92.65      8.47 o 
   0   8  13      256.03      261.72     14.88 o 
   1   8  13        0.05        3.12      4.27 o 
   2   8  13        0.34        2.18      3.68 o 
   3   8  13       83.02       82.24     10.47 o 
   4   8  13        3.45        3.46      3.08 o 
  -9   9  13      419.37      443.03     30.87 o 
  -8   9  13        3.77        4.79      6.15 o 
  -7   9  13       31.89       48.26     25.70 o 
  -6   9  13        0.96        6.21      5.34 o 
  -5   9  13       10.05       10.29      6.63 o 
  -4   9  13       17.08       21.02      8.57 o 
  -3   9  13      159.72      174.47     11.84 o 
  -2   9  13       46.88       35.32     14.72 o 
  -1   9  13       56.89       69.20     11.73 o 
   0   9  13      353.46      372.27     16.33 o 
   1   9  13      148.55      138.60     10.22 o 
   2   9  13       61.38       56.62     11.72 o 
   3   9  13        0.92        7.46      7.43 o 
  -8  10  13      861.51      942.64     52.56 o 
  -7  10  13      179.84      180.09     17.08 o 
  -6  10  13        0.09        2.86      5.82 o 
  -5  10  13        1.38        3.92      6.19 o 
  -4  10  13        0.07        1.20      6.77 o 
  -3  10  13        7.79        3.65      5.09 o 
  -2  10  13        0.63        4.42      4.72 o 
  -1  10  13        9.11       10.98      8.69 o 
   0  10  13       96.98       87.04      8.45 o 
   1  10  13        0.04        1.63      3.53 o 
   2  10  13      327.77      295.80     16.99 o 
  -6  11  13        0.06        2.16      5.39 o 
  -5  11  13      103.53      113.12     11.57 o 
  -4  11  13      111.22      126.79     11.03 o 
  -3  11  13        6.95        3.73      5.83 o 
  -2  11  13       53.96       59.30      9.11 o 
  -1  11  13       19.20       15.77     12.94 o 
   0  11  13       62.46       41.17     18.43 o 
 -12   0  14      133.93      156.87     13.37 o 
 -10   0  14      666.67      662.57     37.48 o 
  -8   0  14       72.83       62.10     11.74 o 
  -6   0  14        7.65       11.17      6.28 o 
  -4   0  14     2661.11     2644.98     54.85 o 
  -2   0  14      142.98      172.86     14.22 o 
   0   0  14     1649.17     1827.32     80.78 o 
   2   0  14      681.59      677.29     26.14 o 
   4   0  14      535.02      551.59     31.96 o 
   6   0  14      673.98      742.33     40.36 o 
 -12   1  14      152.40      178.29     10.45 o 
 -11   1  14       12.62        7.32      4.38 o 
 -10   1  14       95.13      110.89      8.47 o 
  -9   1  14       30.77       27.08     14.47 o 
  -8   1  14       25.49       20.95      7.17 o 
  -7   1  14      334.48      315.27     13.27 o 
  -6   1  14      229.71      248.32     12.15 o 
  -5   1  14      322.10      316.93     11.96 o 
  -4   1  14       27.64       60.84     17.21 o 
  -3   1  14       38.55       48.26     17.31 o 
  -2   1  14      483.93      480.78     19.00 o 
  -1   1  14      698.73      705.97     22.53 o 
   0   1  14      334.69      291.26     10.27 o 
   1   1  14      133.33      150.26     10.62 o 
   2   1  14     1612.95     1652.91     38.86 o 
   3   1  14      500.57      524.91     20.28 o 
   4   1  14        4.38       11.72      8.97 o 
   5   1  14        8.09        4.11      5.92 o 
   6   1  14        2.51        4.62      4.51 o 
 -12   2  14      228.59      257.70     17.27 o 
 -11   2  14       85.80       85.98     10.55 o 
 -10   2  14      332.56      349.69     15.21 o 
  -9   2  14      297.52      323.03     13.91 o 
  -8   2  14       57.42       43.04     19.94 o 
  -7   2  14        0.06        3.15      3.08 o 
  -6   2  14        3.42        4.16      4.95 o 
  -5   2  14      211.03      237.51     10.46 o 
  -4   2  14     1344.89     1399.19     43.05 o 
  -3   2  14       41.52       42.87      5.97 o 
  -2   2  14      402.13      444.91     15.11 o 
  -1   2  14     1252.75     1335.85     39.34 o 
   0   2  14      234.70      223.16     10.30 o 
   1   2  14      153.58      170.04      9.53 o 
   2   2  14      175.43      189.13     12.29 o 
   3   2  14        8.89        9.56      4.86 o 
   4   2  14      160.76      170.99      9.93 o 
   5   2  14       79.63       94.43      9.56 o 
   6   2  14       55.41       50.19     29.19 o 
 -12   3  14        0.25        4.92      4.42 o 
 -11   3  14       79.30       88.62      8.09 o 
 -10   3  14        0.20        2.22      3.93 o 
  -9   3  14      235.24      236.34     11.73 o 
  -8   3  14       75.24       74.03      8.06 o 
  -7   3  14        3.54        6.04      3.34 o 
  -6   3  14      311.62      279.41     13.87 o 
  -5   3  14        7.35        5.24      3.56 o 
  -4   3  14      658.40      668.12     22.32 o 
  -3   3  14        9.71        9.16      3.56 o 
  -2   3  14        0.42        1.17      4.35 o 
  -1   3  14       21.39       20.82      6.14 o 
   0   3  14      254.00      213.09      9.74 o 
   1   3  14       84.90       91.75     18.92 o 
   2   3  14        4.69        5.49      3.41 o 
   3   3  14       91.52      106.30      9.43 o 
   4   3  14      152.43      172.36     13.67 o 
   5   3  14        0.02        3.01      4.07 o 
   6   3  14        0.88        0.71      4.85 o 
 -11   4  14      102.51      104.84      9.60 o 
 -10   4  14        1.71        3.82      3.52 o 
  -9   4  14       56.85       55.08      8.16 o 
  -8   4  14       81.08       73.99      7.38 o 
  -7   4  14       57.43       36.30     16.94 o 
  -6   4  14        2.37        2.94      2.19 o 
  -5   4  14      356.82      352.81     13.57 o 
  -4   4  14       78.59       74.27      7.13 o 
  -3   4  14      200.80      238.22      9.54 o 
  -2   4  14       33.25       30.37     11.99 o 
  -1   4  14        1.19        3.89      2.56 o 
   0   4  14       11.18       13.85      4.38 o 
   1   4  14       91.58      106.66      8.90 o 
   2   4  14      314.14      311.77     16.06 o 
   3   4  14       49.37       52.13     11.79 o 
   4   4  14      592.44      633.11     21.58 o 
   5   4  14       66.71       50.77     13.48 o 
 -11   5  14      400.42      435.88     30.47 o 
 -10   5  14       64.66       67.63      8.52 o 
  -9   5  14        1.12        2.92      3.83 o 
  -8   5  14       13.66       14.90      8.76 o 
  -7   5  14      136.56      132.93      8.08 o 
  -6   5  14       18.63       21.83      9.25 o 
  -5   5  14      345.56      340.52     11.24 o 
  -4   5  14      182.26      180.40      9.96 o 
  -3   5  14     1401.83     1363.55     51.40 o 
  -2   5  14        0.01        2.53      2.71 o 
  -1   5  14       42.44       55.42     14.97 o 
   0   5  14        6.88       10.49      4.89 o 
   1   5  14       11.84       13.38      7.95 o 
   2   5  14        4.11        3.28      4.56 o 
   3   5  14      265.38      274.77     13.41 o 
   4   5  14        2.37        4.08      3.46 o 
   5   5  14      268.43      332.73     17.10 o 
 -10   6  14      109.41       90.02     37.50 o 
  -9   6  14       17.07       12.02     10.09 o 
  -8   6  14      136.03      151.49      9.77 o 
  -7   6  14       17.89       15.88      8.57 o 
  -6   6  14       55.03       51.06      7.79 o 
  -5   6  14      154.21      164.68      9.33 o 
  -4   6  14       58.97       49.39      8.34 o 
  -3   6  14      870.67      920.77     23.03 o 
  -2   6  14      303.00      286.56     11.61 o 
  -1   6  14       62.58       55.35     11.55 o 
   0   6  14       88.48       87.33     10.73 o 
   1   6  14        1.19        3.26      3.95 o 
   2   6  14       27.41       29.76     17.11 o 
   3   6  14      294.59      316.98     17.09 o 
   4   6  14      139.06      119.82     15.65 o 
   5   6  14        3.59        7.10      5.30 o 
 -10   7  14       16.64       15.49     15.23 o 
  -9   7  14       38.70       40.16     32.01 o 
  -8   7  14       79.00       76.10     14.37 o 
  -7   7  14      133.12      117.27     14.05 o 
  -6   7  14        0.86        2.57      2.66 o 
  -5   7  14        5.02        6.11      2.93 o 
  -4   7  14       14.00        8.72      4.15 o 
  -3   7  14      304.09      290.05     11.61 o 
  -2   7  14      185.49      166.80     11.67 o 
  -1   7  14      156.30      146.57     10.79 o 
   0   7  14       40.46       44.39     22.01 o 
   1   7  14       11.63       13.85      8.02 o 
   2   7  14       36.68       31.30     15.99 o 
   3   7  14      636.06      635.70     24.36 o 
   4   7  14        0.27        2.89      4.44 o 
  -9   8  14       78.14       81.58     28.86 o 
  -8   8  14      231.08      262.37     20.64 o 
  -7   8  14       17.83       20.94     15.74 o 
  -6   8  14       25.75       25.64     20.76 o 
  -5   8  14      467.84      472.02     20.15 o 
  -4   8  14       81.63       81.36      7.97 o 
  -3   8  14       36.43       34.91      7.58 o 
  -2   8  14       15.62        7.18      4.94 o 
  -1   8  14      124.24      153.05      9.63 o 
   0   8  14     1064.83     1103.19     29.97 o 
   1   8  14       23.49       16.36      7.69 o 
   2   8  14       18.53       27.98     19.09 o 
   3   8  14      159.35      150.00     11.86 o 
  -8   9  14      258.24      247.98     26.25 o 
  -7   9  14       23.11       18.15     14.47 o 
  -6   9  14        7.74        5.92      5.56 o 
  -5   9  14      159.08      166.28     13.35 o 
  -4   9  14      270.00      252.05     16.11 o 
  -3   9  14        3.22        4.22      4.02 o 
  -2   9  14        1.04        1.79      2.44 o 
  -1   9  14      288.20      318.44     12.21 o 
   0   9  14       11.55       13.30      8.54 o 
   1   9  14       10.74        5.54      3.86 o 
   2   9  14       43.00       31.17      9.79 o 
  -6  10  14       22.38       18.13     16.06 o 
  -5  10  14      461.21      441.67     23.02 o 
  -4  10  14      194.95      221.08     16.72 o 
  -3  10  14      120.12      101.91     11.75 o 
  -2  10  14       48.85       30.59     18.69 o 
  -1  10  14       50.86       41.58     11.27 o 
   0  10  14       23.93       15.89      9.86 o 
   1  10  14        7.39        4.12      3.78 o 
  -3  11  14       94.90       95.40     11.37 o 
 -11   0  15      214.34      192.58     15.69 o 
  -9   0  15      181.99      200.73     20.72 o 
  -7   0  15       27.25       16.16      9.97 o 
  -5   0  15       98.43      110.94     47.14 o 
  -3   0  15      152.75      147.35     13.54 o 
  -1   0  15       36.42       31.16     10.47 o 
   1   0  15       43.36       31.55     20.23 o 
   3   0  15      232.17      208.82     18.28 o 
   5   0  15       59.69       41.30     50.55 o 
 -11   1  15       20.05       17.00     15.00 o 
 -10   1  15      308.47      293.27     13.43 o 
  -9   1  15      204.21      226.88     12.13 o 
  -8   1  15       69.47       62.17      8.44 o 
  -7   1  15      103.41      106.95     11.02 o 
  -6   1  15      135.31      154.42     11.48 o 
  -5   1  15      148.59      147.32      9.30 o 
  -4   1  15       88.32       90.26     10.30 o 
  -3   1  15       84.28      103.32     10.25 o 
  -2   1  15        0.29        2.97      4.88 o 
  -1   1  15     1853.02     1949.43     44.19 o 
   0   1  15        0.26        5.24      4.37 o 
   1   1  15       42.04       54.63     22.22 o 
   2   1  15      676.90      718.24     26.82 o 
   3   1  15      152.56      146.97     10.34 o 
   4   1  15       18.42       16.44      7.99 o 
   5   1  15      128.73      120.41     12.66 o 
 -11   2  15       72.05       81.39      8.64 o 
 -10   2  15      275.70      296.85     13.16 o 
  -9   2  15       12.62       13.49      7.24 o 
  -8   2  15       72.79       49.58      8.49 o 
  -7   2  15      280.78      274.35     12.55 o 
  -6   2  15        2.74        3.85      4.87 o 
  -5   2  15      105.92       68.97     12.81 o 
  -4   2  15        0.03        2.36      3.96 o 
  -3   2  15       11.96       12.80      5.66 o 
  -2   2  15      183.69      189.50     12.82 o 
  -1   2  15       78.42       75.09     12.59 o 
   0   2  15        0.03        3.72      3.65 o 
   1   2  15      400.97      413.47     18.00 o 
   2   2  15      122.09      110.69     10.89 o 
   3   2  15        5.15       11.16      6.32 o 
   4   2  15       30.19       40.35     10.13 o 
   5   2  15        3.37        2.09      3.31 o 
 -11   3  15        1.45        1.81      5.06 o 
 -10   3  15        0.29        2.12      4.34 o 
  -9   3  15       54.19       67.54     10.93 o 
  -8   3  15      433.03      367.65     15.22 o 
  -7   3  15       35.79       34.26     14.48 o 
  -6   3  15       98.31       99.12     11.31 o 
  -5   3  15      118.48      115.37      8.46 o 
  -4   3  15      463.26      464.59     17.61 o 
  -3   3  15      208.75      213.08     10.84 o 
  -2   3  15      933.32      870.94     30.65 o 
  -1   3  15      402.26      379.63     14.62 o 
   0   3  15        8.69       12.32      5.40 o 
   1   3  15      103.70       95.73     10.17 o 
   2   3  15       64.32       61.98     10.89 o 
   3   3  15      183.83      173.60     13.01 o 
   4   3  15       16.28       10.71      5.84 o 
   5   3  15       39.36       32.57     20.69 o 
 -11   4  15      308.72      324.26     19.12 o 
 -10   4  15      414.13      413.93     17.60 o 
  -9   4  15      245.08      249.87     11.83 o 
  -8   4  15      104.81      126.64     12.18 o 
  -7   4  15      194.37      200.17     11.27 o 
  -6   4  15       23.53       21.63      9.51 o 
  -5   4  15      450.43      478.04     20.27 o 
  -4   4  15        6.05        8.76      5.18 o 
  -3   4  15      385.68      352.86     13.19 o 
  -2   4  15       25.08       30.05      8.65 o 
  -1   4  15     1266.63     1267.71     41.01 o 
   0   4  15      399.99      463.62     18.59 o 
   1   4  15      240.61      255.92     13.27 o 
   2   4  15      182.57      161.26     12.38 o 
   3   4  15       65.97       73.67     24.43 o 
   4   4  15       44.09       49.22     17.75 o 
 -10   5  15        3.03        4.20      5.85 o 
  -9   5  15       50.89       36.13     23.31 o 
  -8   5  15       64.59       71.53      7.19 o 
  -7   5  15        3.59        3.09      3.59 o 
  -6   5  15      120.13      126.83      9.22 o 
  -5   5  15        0.30        0.94      2.91 o 
  -4   5  15        3.46        3.30      2.90 o 
  -3   5  15        4.18        4.66      3.29 o 
  -2   5  15       77.11       98.18     11.57 o 
  -1   5  15      200.15      189.81      9.68 o 
   0   5  15       60.54       72.58     10.09 o 
   1   5  15       67.19       69.81     11.67 o 
   2   5  15       52.27       45.99     10.52 o 
   3   5  15        6.88       10.46      5.69 o 
   4   5  15      189.81      167.63     11.88 o 
 -10   6  15      121.94      121.34     14.36 o 
  -9   6  15        3.25        6.75      6.74 o 
  -8   6  15        0.62        2.16      4.08 o 
  -7   6  15       21.64       16.84     11.44 o 
  -6   6  15        0.21        3.18      2.80 o 
  -5   6  15       32.11       21.07      8.26 o 
  -4   6  15       52.08       43.89      8.26 o 
  -3   6  15      101.60       81.07      8.69 o 
  -2   6  15      260.54      256.06     11.65 o 
  -1   6  15        3.59        2.94      3.85 o 
   0   6  15      379.05      399.53     14.38 o 
   1   6  15        3.49        4.32      3.48 o 
   2   6  15        4.40        4.27      4.46 o 
   3   6  15        3.23        4.03      4.06 o 
  -9   7  15      279.11      299.38     24.22 o 
  -8   7  15       62.61       69.54     35.27 o 
  -7   7  15       68.38       76.07     14.43 o 
  -6   7  15        0.17        0.64      3.03 o 
  -5   7  15      110.22      123.74      8.36 o 
  -4   7  15       26.27       22.14     10.69 o 
  -3   7  15       29.26       39.44      8.21 o 
  -2   7  15       20.30       29.24     11.38 o 
  -1   7  15      220.66      229.09     10.70 o 
   0   7  15      168.34      170.27     10.62 o 
   1   7  15        2.02        0.91      4.10 o 
   2   7  15        1.24        3.92      4.07 o 
   3   7  15      616.34      622.69     29.90 o 
  -8   8  15       11.95        9.30      6.91 o 
  -7   8  15      233.15      216.60     18.58 o 
  -6   8  15       34.84       20.18     21.18 o 
  -5   8  15      158.31      176.87     13.35 o 
  -4   8  15        5.28        3.50      3.70 o 
  -3   8  15        5.27        4.35      4.86 o 
  -2   8  15      309.92      329.29     12.74 o 
  -1   8  15      120.67      116.63     10.62 o 
   0   8  15      151.22      149.87     10.08 o 
   1   8  15       42.93       34.43     20.82 o 
   2   8  15      164.14      168.56     11.28 o 
  -7   9  15       14.98       19.56     13.87 o 
  -6   9  15      316.43      352.69     21.80 o 
  -5   9  15       76.15       84.49     14.45 o 
  -4   9  15      235.83      214.21     21.59 o 
  -3   9  15        2.17        3.59      4.48 o 
  -2   9  15       13.18        8.95      6.69 o 
  -1   9  15      113.54      108.48      9.83 o 
   0   9  15       31.76       19.11     11.44 o 
  -4  10  15       61.63       60.96     12.21 o 
  -3  10  15      115.98      113.01     11.16 o 
  -2  10  15        0.85        0.57      4.64 o 
 -10   0  16      265.36      301.18     23.16 o 
  -8   0  16      982.01      984.37     39.63 o 
  -6   0  16        4.24        5.45      5.19 o 
  -4   0  16      216.72      230.24     19.70 o 
  -2   0  16      521.82      633.26     37.61 o 
   0   0  16        2.14        3.76      5.62 o 
   2   0  16       46.50       31.14     25.63 o 
   4   0  16       38.43       33.87     26.11 o 
 -11   1  16       17.02       10.15     10.30 o 
 -10   1  16        3.76        4.80      4.47 o 
  -9   1  16       57.58       55.14     10.68 o 
  -8   1  16       14.75       14.18      9.94 o 
  -7   1  16     1215.04     1246.97     28.74 o 
  -6   1  16      223.94      225.84     11.27 o 
  -5   1  16       10.89        4.63      3.04 o 
  -4   1  16       51.12       54.16     14.85 o 
  -3   1  16       18.13       14.93      7.97 o 
  -2   1  16      200.53      176.93     15.42 o 
  -1   1  16       14.80       15.62      5.94 o 
   0   1  16       49.77       62.10     24.15 o 
   1   1  16        6.99        6.62      6.75 o 
   2   1  16      142.14      123.19     12.37 o 
   3   1  16      175.88      171.35     15.24 o 
   4   1  16        0.20        2.91      4.90 o 
 -11   2  16        1.44        2.24      3.92 o 
 -10   2  16        4.20        0.98      3.61 o 
  -9   2  16       43.07       31.05     15.87 o 
  -8   2  16        7.44       11.85      7.68 o 
  -7   2  16      305.90      269.62     13.30 o 
  -6   2  16      100.97       99.93      8.55 o 
  -5   2  16       53.84       48.96     15.81 o 
  -4   2  16        0.08        2.16      4.71 o 
  -3   2  16      616.96      649.26     27.79 o 
  -2   2  16      116.63      127.72     16.85 o 
  -1   2  16      222.01      260.30     15.34 o 
   0   2  16      251.86      250.47     15.80 o 
   1   2  16      534.64      509.50     20.45 o 
   2   2  16       85.71       97.21     17.01 o 
   3   2  16       87.55      108.74     14.83 o 
   4   2  16      139.03      121.70     12.73 o 
 -10   3  16       26.58       19.87     15.40 o 
  -9   3  16      120.41      117.86      9.54 o 
  -8   3  16       53.00       39.69     18.52 o 
  -7   3  16      276.76      330.13     14.36 o 
  -6   3  16      150.99      141.00     10.10 o 
  -5   3  16       13.50       24.19      8.62 o 
  -4   3  16      571.96      582.99     24.02 o 
  -3   3  16       16.33       18.68      9.17 o 
  -2   3  16        1.46        3.25      4.44 o 
  -1   3  16        6.90        5.68      6.57 o 
   0   3  16      230.46      202.59     12.67 o 
   1   3  16       95.10       99.18     18.53 o 
   2   3  16      388.19      402.81     17.60 o 
   3   3  16      376.33      440.59     25.71 o 
   4   3  16      396.47      433.75     26.16 o 
 -10   4  16        4.92        7.73      4.55 o 
  -9   4  16       40.17       25.60     16.26 o 
  -8   4  16       43.39       31.41     18.26 o 
  -7   4  16       35.39       31.01     16.66 o 
  -6   4  16       48.44       33.47     18.65 o 
  -5   4  16      216.96      219.44     12.04 o 
  -4   4  16      406.87      392.85     16.93 o 
  -3   4  16       55.86       32.59     14.97 o 
  -2   4  16        9.73        9.09      7.37 o 
  -1   4  16       21.93       27.06     11.70 o 
   0   4  16        6.31        5.85      6.24 o 
   1   4  16       29.57       17.79      7.04 o 
   2   4  16        6.08        7.26      6.68 o 
   3   4  16        2.74        2.62      4.09 o 
 -10   5  16      112.04      105.91     17.79 o 
  -9   5  16       43.48       65.23      9.43 o 
  -8   5  16       18.95        8.52      7.69 o 
  -7   5  16       24.03       18.89     12.57 o 
  -6   5  16      112.78      106.72      9.53 o 
  -5   5  16        0.22        2.29      3.64 o 
  -4   5  16       12.57        7.48      5.34 o 
  -3   5  16      240.80      255.65     14.63 o 
  -2   5  16       42.48       42.89     12.68 o 
  -1   5  16       76.89       93.93     12.16 o 
   0   5  16      102.24       91.10     16.26 o 
   1   5  16       10.47       10.18      5.60 o 
   2   5  16        0.04        2.03      3.91 o 
   3   5  16      110.97      132.45     11.02 o 
  -9   6  16       15.54        9.57      9.13 o 
  -8   6  16       97.21      117.75     18.37 o 
  -7   6  16      187.56      204.42     11.14 o 
  -6   6  16      105.33      119.12      8.46 o 
  -5   6  16      170.57      170.96     11.19 o 
  -4   6  16        1.93        0.92      4.50 o 
  -3   6  16       60.64       51.80     16.89 o 
  -2   6  16        4.64        5.53      3.26 o 
  -1   6  16        3.42        4.58      3.71 o 
   0   6  16       48.96       29.72     14.60 o 
   1   6  16        7.95        4.56      4.19 o 
   2   6  16        0.02       -1.50      5.20 o 
  -8   7  16        0.55        3.59      5.90 o 
  -7   7  16       56.71       51.10     40.35 o 
  -6   7  16      380.69      364.59     29.87 o 
  -5   7  16      100.46       88.08      8.71 o 
  -4   7  16      132.46      132.84     10.71 o 
  -3   7  16      275.63      270.83     11.31 o 
  -2   7  16       13.35        6.79      2.91 o 
  -1   7  16      390.80      413.10     16.43 o 
   0   7  16        7.42        8.09      4.73 o 
   1   7  16      190.56      197.42     12.09 o 
  -7   8  16        0.82        2.64      4.11 o 
  -6   8  16       55.22       67.33     11.35 o 
  -5   8  16      116.81      115.46     17.48 o 
  -4   8  16      332.37      349.60     17.42 o 
  -3   8  16        2.58        6.15      3.77 o 
  -2   8  16       17.80       19.09      9.92 o 
  -1   8  16       32.29       25.15     13.44 o 
   0   8  16      231.68      203.24     12.34 o 
  -4   9  16       89.61       66.61     14.42 o 
  -3   9  16       62.15       68.71     13.61 o 
  -2   9  16       24.21       15.81     13.60 o 
  -9   0  17        6.94        5.44     11.36 o 
  -7   0  17       19.04       17.64     11.87 o 
  -5   0  17       20.54       22.21     12.64 o 
  -3   0  17      113.13      109.28     18.61 o 
  -1   0  17      113.83      133.25     15.88 o 
   1   0  17      699.17      724.26     43.10 o 
   3   0  17      100.22       38.11     37.40 o 
 -10   1  17       11.96       10.87      5.84 o 
  -9   1  17      447.04      437.56     18.83 o 
  -8   1  17        7.21        7.76      4.40 o 
  -7   1  17      447.23      501.22     19.13 o 
  -6   1  17       24.12       24.70     12.12 o 
  -5   1  17       20.48       18.06      8.12 o 
  -4   1  17        4.97        3.51      4.66 o 
  -3   1  17      306.47      254.57     13.51 o 
  -2   1  17      118.33      129.59     12.48 o 
  -1   1  17        2.50        4.65      5.10 o 
   0   1  17        4.43        1.28      5.06 o 
   1   1  17      681.99      744.67     25.27 o 
   2   1  17       13.96        9.96      5.55 o 
   3   1  17       18.91       12.54      9.38 o 
 -10   2  17       69.54       63.80      9.16 o 
  -9   2  17      170.17      170.32     11.18 o 
  -8   2  17        4.00        7.04      4.34 o 
  -7   2  17      311.58      302.05     16.37 o 
  -6   2  17      144.76      129.67     11.38 o 
  -5   2  17       22.63       29.93     12.38 o 
  -4   2  17      206.33      211.24     13.13 o 
  -3   2  17      174.89      163.54     10.66 o 
  -2   2  17       20.99       30.03     10.45 o 
  -1   2  17       19.88       34.12     16.87 o 
   0   2  17      119.57      103.29     11.61 o 
   1   2  17       60.33       48.60     26.56 o 
   2   2  17      155.57      159.11     15.31 o 
   3   2  17      106.39      130.19     17.60 o 
  -9   3  17        2.09        5.67      5.52 o 
  -8   3  17        0.83        1.79      4.41 o 
  -7   3  17      254.75      244.29     12.74 o 
  -6   3  17       56.07       50.04     18.45 o 
  -5   3  17        0.33        3.88      3.12 o 
  -4   3  17       37.22       28.16     13.22 o 
  -3   3  17       36.34       45.45     19.37 o 
  -2   3  17       12.33       13.66      6.63 o 
  -1   3  17       14.03       11.47      7.32 o 
   0   3  17       21.07       18.06      8.53 o 
   1   3  17        0.07        3.22      4.04 o 
   2   3  17      259.39      237.26     15.43 o 
  -9   4  17       34.41       23.75     15.97 o 
  -8   4  17      251.10      259.96     13.80 o 
  -7   4  17        2.14        1.96      6.22 o 
  -6   4  17        0.85        3.11      3.17 o 
  -5   4  17       44.72       33.35     12.51 o 
  -4   4  17       17.98       11.35      8.08 o 
  -3   4  17        6.33        5.06      4.46 o 
  -2   4  17       10.18        7.40      5.87 o 
  -1   4  17      169.13      168.81     14.26 o 
   0   4  17       51.02       58.97     29.33 o 
   1   4  17       71.53       67.71     14.50 o 
   2   4  17       43.11       43.18     23.99 o 
  -8   5  17       40.97       25.60     20.56 o 
  -7   5  17       54.11       33.25     22.27 o 
  -6   5  17       31.15       26.06     13.22 o 
  -5   5  17      170.79      179.86     17.12 o 
  -4   5  17       25.83       25.74     13.64 o 
  -3   5  17       44.43       30.70     17.47 o 
  -2   5  17        4.98        9.44      5.66 o 
  -1   5  17       29.52       21.06     14.93 o 
   0   5  17      179.71      167.73     12.63 o 
   1   5  17       37.16       32.13     16.44 o 
  -8   6  17      388.16      449.17     33.46 o 
  -7   6  17      104.26       84.83      8.48 o 
  -6   6  17      594.64      614.73     22.88 o 
  -5   6  17       25.15       24.05     12.20 o 
  -4   6  17      154.15      135.07     10.54 o 
  -3   6  17       67.41       64.12      8.97 o 
  -2   6  17      248.70      238.38     15.80 o 
  -1   6  17      253.73      270.93     14.98 o 
   0   6  17      330.82      399.35     20.65 o 
  -6   7  17       46.28       43.07     29.33 o 
  -5   7  17      424.57      392.20     17.84 o 
  -4   7  17        7.92        2.16      4.76 o 
  -3   7  17      130.55      156.68     12.63 o 
  -2   7  17       89.57       79.22     10.81 o 
  -1   7  17        2.34        5.64      3.82 o 
  -8   0  18       43.05       36.98     26.39 o 
  -6   0  18      160.94      154.19     14.09 o 
  -4   0  18      259.51      317.06     20.56 o 
  -2   0  18      363.70      352.83     24.91 o 
   0   0  18     1167.21     1216.69     44.22 o 
  -9   1  18       45.91       21.42     19.28 o 
  -8   1  18       35.36       33.38     21.63 o 
  -7   1  18       57.37       30.80     17.79 o 
  -6   1  18       87.51      104.86     11.70 o 
  -5   1  18       40.21       25.83     12.58 o 
  -4   1  18       20.99       19.97      7.38 o 
  -3   1  18       58.73       52.28     26.72 o 
  -2   1  18        0.93        2.90      4.57 o 
  -1   1  18      516.62      582.29     24.04 o 
   0   1  18       21.15       21.66     10.80 o 
   1   1  18      261.93      270.38     17.08 o 
  -9   2  18        4.08        8.15      4.51 o 
  -8   2  18        7.64        4.85      4.07 o 
  -7   2  18      334.43      303.63     15.44 o 
  -6   2  18       65.00       61.42     13.65 o 
  -5   2  18      246.19      278.98     14.05 o 
  -4   2  18       21.51       26.51     11.37 o 
  -3   2  18      140.30      153.00     11.89 o 
  -2   2  18      230.98      231.44     13.50 o 
  -1   2  18        0.61        3.17      3.28 o 
   0   2  18       12.13        4.87      4.53 o 
   1   2  18       12.62       15.11      9.56 o 
  -8   3  18       32.43       23.01     18.06 o 
  -7   3  18        4.50        6.74      4.88 o 
  -6   3  18       58.55       42.99     19.69 o 
  -5   3  18        0.41        5.52      5.78 o 
  -4   3  18       39.70       39.66     22.60 o 
  -3   3  18       34.04       24.68     16.27 o 
  -2   3  18       96.23      118.61     11.38 o 
  -1   3  18       99.00      118.04     12.78 o 
   0   3  18       36.00       27.99     16.00 o 
   1   3  18        0.84        3.79      4.16 o 
  -8   4  18        4.04        2.26      2.80 o 
  -7   4  18        1.19        4.82      4.51 o 
  -6   4  18        3.51        3.92      3.52 o 
  -5   4  18        8.07        3.81      3.04 o 
  -4   4  18      397.44      407.36     17.73 o 
  -3   4  18       38.09       42.97     19.95 o 
  -2   4  18       11.76       14.58      7.11 o 
  -1   4  18       50.89       37.86     17.69 o 
   0   4  18       81.75       88.45     19.96 o 
  -7   5  18      107.49      102.76     14.81 o 
  -6   5  18       55.14       42.50     22.72 o 
  -5   5  18      111.42      130.79     10.46 o 
  -4   5  18        6.12        5.55      4.42 o 
  -3   5  18        1.99        2.24      4.79 o 
  -2   5  18       81.76       73.19     15.05 o 
  -1   5  18        0.54        3.82      3.89 o 
  -5   6  18       37.07       26.16     17.53 o 
  -4   6  18       41.27       21.72     14.96 o 
  -3   6  18       12.36       14.46      7.62 o 
  -2   6  18       30.44       23.52     12.15 o 
  -7   0  19      230.56      196.15     17.78 o 
  -5   0  19      151.27      166.91     19.24 o 
  -3   0  19       75.41       38.20     31.13 o 
  -1   0  19        6.85        4.96      6.76 o 
  -7   1  19      188.72      198.29     13.65 o 
  -6   1  19        1.66        3.68      5.50 o 
  -5   1  19      217.07      186.76     14.05 o 
  -4   1  19        2.83        2.11      6.88 o 
  -3   1  19      107.22      113.71     13.32 o 
  -2   1  19       20.21       16.04      8.47 o 
  -1   1  19      115.63      102.04     12.50 o 
  -7   2  19        0.50        4.34      4.52 o 
  -6   2  19       30.74       27.62     14.77 o 
  -5   2  19        5.80       10.44      5.77 o 
  -4   2  19       18.78       17.65      8.03 o 
  -3   2  19       17.85        7.95      6.31 o 
  -2   2  19       51.09       32.00     21.41 o 
  -1   2  19        6.94       10.98      7.10 o 
  -6   3  19      384.78      387.48     19.97 o 
  -5   3  19       23.34       19.47      9.98 o 
  -4   3  19        8.07        7.31      6.80 o 
  -3   3  19      233.09      212.86     14.90 o 
  -2   3  19       26.95       19.49     15.94 o 
  -5   4  19      124.37      114.06     11.81 o 
  -4   4  19        1.02        0.99      3.56 o 
  -3   4  19      180.61      167.32     13.11 o 
                                                 
